# Supplementary material for: Association Between Anthropometric and Hematological Parameters and the Diagnosis of Intestinal Parasitosis in Low-Income Children
Source: Children (Basel). 2024 Nov 23;11(12):1416. doi: 10.3390/children11121416 (PMC11674822; doi:10.3390/children11121416)
Supplement: Supplementary file 1 [file children-11-01416-s001.zip]

Archive with 1 entries (1 files):
- children-3231402-supplementary.xlsx
