# Supplementary material for: Association Between Anthropometric and Hematological Parameters and the Diagnosis of Intestinal Parasitosis in Low-Income Children
Source: Children (Basel). 2024 Nov 23;11(12):1416. doi: 10.3390/children11121416 (PMC11674822; doi:10.3390/children11121416)
Supplement: Supplementary file 1 [file children-11-01416-s001.zip › children-3231402-supplementary.xlsx]

## Sheet: Sheet1
sexo	edad_en_semanas	edad_en_meses	edad_en_años	peso	talla	imc	globulos_rojos	hemoglobina	platelets	hematocrito	vcm	hcm	eosinofilos	eosinofilos_absolutos	grupo_etario	cie10	parasitologico_alterado	parasitologico_se_ha_solicitado	paras_hzg_blastocystis_hominis	paras_hzg_endolimax_nana	paras_hzg_entamoeba_coli	paras_hzg_giardia_lamblia	paras_hzg_levaduras	paras_hzg_oxiuros	paras_hzg_chilomastix_mesnili	paras_hzg_iodamoeba_butschlii	paras_hzg_granulos_de_almidon	pars_hallazgos	oms_peso_edad_zscore	oms_peso_edad_percentil	oms_talla_edad_zscore	oms_talla_edad_percentil	oms_peso_talla_zscore	oms_peso_talla_percentil	oms_imc_edad_zscore	oms_imc_edad_percentil
F	521	121	10	24.3	1.31	14.2	4.31	11.3	197	33.9	78.7	26.2	7.9	0.32	>5	Z61.3	true	true	true	false	false	true	false	false	false	false	false	Blastocystis hominis, Giardia lamblia	SD2neg	P3	SD5neg	P01	null	null	SD3neg	P1
M	220	51	4	15.6	0.984	16.1	4.4	11.6	429	34.8	79.1	26.4	15.8	0.7	2to5	Z62.1	true	true	true	false	false	true	false	false	false	false	false	Blastocystis hominis, Giardia lamblia	SD2neg	P10	SD3neg	P01	SD3	P999	SD2neg	P1
M	417	97	8	24.1	1.29	14.5	4.49	11.8	353	36.5	81.3	26.3	1.9	0.16	>5	D50.9	false	false	false	false	false	false	false	false	false	false	false		SD2neg	P3	SD5neg	P01	null	null	SD3neg	P1
F	469	109	9	32.4	1.395	16.6	4.45	12.6	304	39.2	88.1	28.3	1.2	0.08	>5	Z00.1	false	true	false	false	false	false	false	false	false	false	false		SD0	P50	SD5neg	P01	null	null	SD3neg	P1
F	222	51	4	14	0.99	14.3	4.31	11.6	372	36	83.5	26.9	5.7	0.36	2to5	D50.9	false	true	false	false	false	false	false	false	false	false	false		SD2neg	P3	SD3neg	P01	SD3	P999	SD2neg	P1
F	55	13	1	7.96	0.708	15.9	4.08	10.4	330	32.3	79.2	25.5	6.6	0.5	<2	Z00.6	false	false	false	false	false	false	false	false	false	false	false		SD2neg	P1	SD3neg	P01	SD3	P999	SD2neg	P1
M	730	170	14	45.8	1.595	18	4.34	13.1	201	38.4	88.5	30.2	2.3	0.18	>5	Z00.6	true	true	true	false	false	true	false	false	false	false	false	Blastocystis hominis, Giardia lamblia	SD2	P97	SD5neg	P01	null	null	SD3neg	P1
M	299	69	5	19.5	1.105	16	3.98	10.6	340	31.6	79.4	26.6	1.3	0.1	2to5	Z00.6	false	true	false	false	false	false	false	false	false	false	false		SD3neg	P1	SD5neg	P01	null	null	SD3neg	P1
M	220	51	4	13.5	0.972	14.3	4.51	11.6	377	35	77.6	25.7	2.4	0.16	2to5	Z00.6	false	true	false	false	false	false	false	false	false	false	false		SD2neg	P1	SD3neg	P01	SD3	P999	SD2neg	P1
F	782	182	15	48	1.525	20.6	4.19	9.6	206	33	78.8	22.9	6.4	0.27	>5	Z00.6	true	true	true	false	false	false	true	false	false	false	false	Blastocystis hominis, Levaduras	SD2	P97	SD5neg	P01	null	null	SD3neg	P1
F	626	146	12	53.6	1.465	25	4.65	12.9	282	40.7	87.5	27.7	11.7	0.69	>5	E66.9	false	false	false	false	false	false	false	false	false	false	false		SD2	P99	SD5neg	P01	null	null	SD3neg	P1
F	469	109	9	24.5	1.265	15.3	4.8	13.2	448	40.7	84.8	27.5	1.7	0.18	>5	Z00.6	false	true	false	false	false	false	false	false	false	false	false		SD2neg	P3	SD5neg	P01	null	null	SD3neg	P1
M	365	85	7	31.7	1.26	20	4.81	12.8	263	39.8	82.7	26.6	9.5	0.5	>5	F90.1	false	true	false	false	false	false	false	false	false	false	false		SD0	P50	SD5neg	P01	null	null	SD3neg	P1
F	172	40	3	12.8	0.942	14.4	4.32	11.3	520	35.8	82.9	26.2	2.5	0.33	2to5	D50.9	true	true	true	true	false	false	false	false	false	false	false	Blastocystis hominis, Endolimax nana	SD2neg	P1	SD3neg	P01	SD3	P999	SD2neg	P1
M	678	158	13	49.8	1.65	18.3	5.17	14.9	254	45	87	28.8	1.9	0.11	>5	Z62.4	false	true	false	false	false	false	false	false	false	false	false		SD2	P99	SD5neg	P01	null	null	SD3neg	P1
F	119	27	2	11.1	0.871	14.6	4.52	12.3	480	39.4	87.2	27.2	2.5	0.31	2to5	Z00.6	true	true	false	false	false	false	true	false	false	false	false	Levaduras	SD2neg	P1	SD3neg	P01	SD3	P999	SD2neg	P1
F	313	73	6	35.6	1.31	20.7	4.64	13.3	363	41.3	89	28.7	4.3	0.34	>5	Z01.7	false	true	false	false	false	false	false	false	false	false	false		SD0	P50	SD5neg	P01	null	null	SD3neg	P1
F	469	109	9	31.5	1.345	17.4	4.14	11.6	272	35.5	85.7	28	3.9	0.35	>5	Z00.6	false	false	false	false	false	false	false	false	false	false	false		SD1neg	P25	SD5neg	P01	null	null	SD3neg	P1
F	244	57	4	16.6	1.045	15.2	4.25	11.2	410	34.3	80.7	26.4	4	0.35	2to5	Z00.6	false	false	false	false	false	false	false	false	false	false	false		SD1neg	P25	SD3neg	P01	SD3	P999	SD2neg	P1
M	85	20	1	9.87	0.797	15.5	4.55	11.3	255	34.4	75.6	24.8	3.5	0.25	<2	D50.9	true	true	true	false	false	false	false	false	false	false	false	Blastocystis hominis	SD2neg	P1	SD3neg	P01	SD3	P999	null	null
F	158	36	3	13.6	0.893	17.1	4.48	12.2	414	36.5	81.5	27.2	2.2	0.19	2to5	Z00.6	true	true	true	false	false	false	false	false	false	false	false	Blastocystis hominis	SD2neg	P1	SD3neg	P01	SD3	P999	SD2neg	P1
F	102	23	1	10.9	0.821	16.2	3.28	8	421	24	73.2	24.4	1.8	0.11	<2	Z00.6	true	true	true	false	false	false	false	false	false	false	false	Blastocystis hominis	SD2neg	P1	SD3neg	P01	SD3	P999	SD2neg	P1
F	469	109	9	25.9	1.297	15.4	4.15	12.1	285	36.4	87.7	29.2	0.7	0.05	>5	Z00.6	false	false	false	false	false	false	false	false	false	false	false		SD2neg	P10	SD5neg	P01	null	null	SD3neg	P1
M	521	121	10	53.8	1.476	24.7	5.62	14.8	282	46.1	82	26.3	12.3	0.69	>5	E66.0	true	true	true	false	true	true	false	false	false	false	false	Blastocystis hominis, Giardia lamblia, Entamoeba coli	SD2	P99	SD5neg	P01	null	null	SD3neg	P1
M	626	146	12	38.4	1.401	19.6	5.04	14.3	393	41.1	81.5	28.4	2.3	0.18	>5	Z01.7	true	true	true	false	false	true	false	false	false	false	false	Blastocystis hominis, Giardia lamblia	SD1	P85	SD5neg	P01	null	null	SD3neg	P1
M	217	50	4	15.4	1.023	14.7	4.88	13.1	437	40.9	83.8	26.8	8	0.59	2to5	Z00.1	true	true	false	false	false	false	false	true	true	false	false	Chilomastix mesnili, Oxiuros	SD2neg	P5	SD3neg	P01	SD3	P999	SD2neg	P1
F	626	146	12	51.6	1.557	21.3	4.11	12	272	36.8	89.5	29.2	3.8	0.42	>5	L20.9	true	true	true	false	true	false	false	true	false	false	false	Blastocystis hominis, Entamoeba coli, Oxiuros	SD2	P99	SD5neg	P01	null	null	SD3neg	P1
M	168	39	3	12.5	0.9	15.4	4.53	11.3	367	35.6	78.6	24.9	1.8	0.15	2to5	D50.9	false	true	false	false	false	false	false	false	false	false	false		SD2neg	P1	SD3neg	P01	SD3	P999	SD2neg	P1
F	521	121	10	34.6	1.448	16.5	4.75	13.6	280	40.9	86.1	28.6	6.8	0.42	>5	B82.9	true	true	false	true	false	false	false	false	false	false	false	Endolimax nana	SD0	P50	SD5neg	P01	null	null	SD3neg	P1
F	521	121	10	29.7	1.402	15.1	4.54	12.4	348	37.6	82.8	27.3	4.1	0.38	>5	B82.9	true	true	true	false	true	true	false	false	false	false	false	Blastocystis hominis, Giardia lamblia, Entamoeba coli	SD1neg	P25	SD5neg	P01	null	null	SD3neg	P1
F	149	34	2	12.6	0.93	14.6	3.99	10.3	331	30.4	76.2	25.8	0.5	0.03	2to5	Z00.1	true	true	true	false	false	false	false	false	false	false	true	Blastocystis hominis, Gránulos de almidón	SD2neg	P1	SD3neg	P01	SD3	P999	SD2neg	P1
F	301	70	5	17.5	1.1	14.5	4.39	11.8	362	34.3	78.1	26.9	1.7	0.08	2to5	R05.X	true	true	true	false	false	false	false	false	false	false	false	Blastocystis hominis	SD3neg	P1	SD5neg	P01	null	null	SD3neg	P1
M	93	21	1	10.1	0.79	16.2	5.07	12.4	579	37.9	74.8	24.5	1.8	0.21	<2	B82.9	true	true	true	false	false	false	false	false	false	false	false	Blastocystis hominis	SD2neg	P1	SD3neg	P01	SD3	P999	null	null
M	730	170	14	48	1.575	19.3	4.62	13.7	356	41.8	90.5	29.7	3.2	0.25	>5	R42.X	false	true	false	false	false	false	false	false	false	false	false		SD2	P97	SD5neg	P01	null	null	SD3neg	P1
M	730	170	14	52.1	1.63	19.6	4.69	13.3	375	39.6	84.4	28.4	9.6	0.51	>5	Z00.6	true	true	true	false	false	false	false	false	false	false	false	Blastocystis hominis	SD2	P99	SD5neg	P01	null	null	SD3neg	P1
F	521	121	10	61	1.4	31.1	4.81	14	364	43.5	90.4	29.1	5	0.32	>5	B82.9	false	false	false	false	false	false	false	false	false	false	false		SD3	P999	SD5neg	P01	null	null	SD3neg	P1
M	51	11	0	10.36	0.73	19.4	4.35	11.6	357	36.8	84.6	26.7	3.9	0.33	<2	Z01.7	false	true	false	false	false	false	false	false	false	false	false		SD2neg	P1	SD3neg	P01	SD3	P999	null	null
F	365	85	7	25.3	1.247	16.3	4.05	12.2	344	35.2	86.9	30.1	2	0.14	>5	B82.9	true	true	true	false	false	false	false	false	false	false	false	Blastocystis hominis	SD2neg	P5	SD5neg	P01	null	null	SD3neg	P1
F	469	109	9	51.7	1.355	28.2	4.74	13	297	41.4	87.3	27.4	2.7	0.19	>5	B82.9	false	true	false	false	false	false	false	false	false	false	false		SD2	P99	SD5neg	P01	null	null	SD3neg	P1
M	678	158	13	57.5	1.56	23.6	5.19	13.4	313	40.4	77.8	25.8	4	0.22	>5	J02.9	false	true	false	false	false	false	false	false	false	false	false		SD3	P99	SD5neg	P01	null	null	SD3neg	P1
M	237	55	4	16.1	1.02	15.5	4.63	12.6	402	37.8	81.6	27.2	2.5	0.23	2to5	J02.9	true	true	true	false	false	false	false	false	false	false	false	Blastocystis hominis	SD1neg	P15	SD3neg	P01	SD3	P999	SD2neg	P1
M	730	170	14	52.7	1.648	19.4	4.72	13.9	272	42	89	29.4	1.2	0.08	>5	Z62.0	false	false	false	false	false	false	false	false	false	false	false		SD2	P99	SD5neg	P01	null	null	SD3neg	P1
M	268	62	5	16.7	0.986	17.2	4.19	10.9	356	32.7	78	26	6.5	0.44	2to5	D50.9	false	true	false	false	false	false	false	false	false	false	false		SD1neg	P25	SD3neg	P01	SD3	P999	SD2neg	P1
M	201	47	3	14	1	14	3.69	10.3	209	29.1	78.9	27.9	5.1	0.4	2to5	Z62.1	false	false	false	false	false	false	false	false	false	false	false		SD2neg	P1	SD3neg	P01	SD3	P999	SD2neg	P1
M	469	109	9	37.1	1.34	20.7	4.05	12.2	396	36.1	89.1	30.1	5	0.34	>5	Z01.7	false	false	false	false	false	false	false	false	false	false	false		SD1	P75	SD5neg	P01	null	null	SD3neg	P1
F	730	170	14	42.5	1.598	16.6	4.34	12.9	308	39	89.9	29.7	3.5	0.23	>5	Z00.6	true	true	true	false	false	false	false	false	false	false	false	Blastocystis hominis	SD1	P90	SD5neg	P01	null	null	SD3neg	P1
M	730	170	14	55.8	1.612	21.5	4.88	13.6	274	42.3	86.7	27.9	1.6	0.08	>5	Z01.7	false	false	false	false	false	false	false	false	false	false	false		SD2	P99	SD5neg	P01	null	null	SD3neg	P1
M	417	97	8	27.8	1.255	17.7	4.78	13.1	382	38.6	80.8	27.4	3.9	0.31	>5	Z01.7	false	true	false	false	false	false	false	false	false	false	false		SD1neg	P15	SD5neg	P01	null	null	SD3neg	P1
F	626	146	12	30.9	1.46	14.5	4.34	12.7	316	39.2	90.3	29.3	1.5	0.08	>5	A07.1	true	true	false	false	false	true	false	false	false	false	false	Giardia lamblia	SD1neg	P25	SD5neg	P01	null	null	SD3neg	P1
F	469	109	9	44	1.4	22.4	3.96	11.6	294	35.1	88.6	29.3	2.7	0.21	>5	Z01.7	false	true	false	false	false	false	false	false	false	false	false		SD1	P95	SD5neg	P01	null	null	SD3neg	P1
M	168	39	3	17	1.013	16.6	4.32	11.6	327	34.5	79.9	26.9	3.9	0.29	2to5	D50.9	true	true	true	false	false	false	false	false	false	false	false	Blastocystis hominis	SD1neg	P25	SD3neg	P01	SD3	P999	SD2neg	P1
F	521	121	10	51.8	1.404	26.3	5.21	14.4	367	44.4	85.2	27.6	12.8	0.89	>5	E66.0	false	false	false	false	false	false	false	false	false	false	false		SD2	P99	SD5neg	P01	null	null	SD3neg	P1
F	220	51	4	17.9	1.074	15.5	4.43	12.2	341	35	79	27.5	1.4	0.07	2to5	J00.X	false	true	false	false	false	false	false	false	false	false	false		SD1neg	P25	SD3neg	P01	SD3	P999	SD2neg	P1
M	417	97	8	33.7	1.26	21.2	4.43	12.6	364	35.4	79.9	28.4	2.2	0.19	>5	Z01.7	false	true	false	false	false	false	false	false	false	false	false		SD0	P50	SD5neg	P01	null	null	SD3neg	P1
M	521	121	10	29.2	1.293	17.5	4.28	11.6	276	33.8	79	27.1	3	0.25	>5	B82.9	true	true	true	false	false	false	false	false	false	false	false	Blastocystis hominis	SD1neg	P25	SD5neg	P01	null	null	SD3neg	P1
M	626	146	12	44.9	1.587	17.8	4.92	15.2	189	44.5	90.4	30.9	6.8	0.36	>5	B82.9	true	true	true	false	false	false	false	false	false	false	false	Blastocystis hominis	SD1	P97	SD5neg	P01	null	null	SD3neg	P1
M	573	133	11	35.5	1.481	16.2	4.5	13	162	38.3	85.1	28.9	7.4	0.44	>5	Z00.1	true	true	true	false	false	false	false	false	false	false	false	Blastocystis hominis	SD0	P75	SD5neg	P01	null	null	SD3neg	P1
F	313	73	6	28.2	1.183	20.2	4.31	12.6	326	36.3	84.2	29.2	5.1	0.43	>5	J00.X	false	true	false	false	false	false	false	false	false	false	false		SD1neg	P15	SD5neg	P01	null	null	SD3neg	P1
F	131	30	2	12.6	0.874	16.5	3.87	10.1	345	32	82.7	26.1	3.2	0.24	2to5	Z00.6	true	true	true	false	false	false	false	false	false	false	false	Blastocystis hominis	SD2neg	P1	SD3neg	P01	SD3	P999	SD2neg	P1
M	417	97	8	19.9	1.165	14.7	4.84	14	337	40.9	84.5	28.9	3	0.26	>5	Z01.7	true	true	true	false	false	false	false	false	false	false	false	Blastocystis hominis	SD3neg	P1	SD5neg	P01	null	null	SD3neg	P1
F	272	63	5	18.7	1.113	15.1	4.52	13	367	37.8	83.6	28.8	4.4	0.36	2to5	B82.9	true	true	false	false	false	true	false	false	false	false	false	Giardia lamblia	SD0	P50	SD3neg	P01	SD3	P999	SD2neg	P1
M	521	121	10	29.4	1.33	16.6	5.01	13.8	362	40.9	81.6	27.5	4.2	0.34	>5	B82.9	true	true	false	true	false	true	false	false	false	false	false	Giardia lamblia, Endolimax nana	SD1neg	P25	SD5neg	P01	null	null	SD3neg	P1
F	255	59	4	15.3	0.996	15.4	4.68	12.4	392	37.9	81	26.5	2.2	0.14	2to5	Z01.7	false	true	false	false	false	false	false	false	false	false	false		SD2neg	P10	SD3neg	P01	SD3	P999	SD2neg	P1
M	469	109	9	41.3	1.505	18.2	4.32	12.9	251	36.9	85.4	29.9	5	0.38	>5	Z01.7	false	true	false	false	false	false	false	false	false	false	false		SD1	P90	SD5neg	P01	null	null	SD3neg	P1
F	208	48	4	18.7	1.081	16	4.17	11.7	432	35	83.9	28.1	1	0.08	2to5	J02.9	false	true	false	false	false	false	false	false	false	false	false		SD0	P50	SD3neg	P01	SD3	P999	SD2neg	P1
F	105	24	2	17.5	0.95	19.4	5.71	13.8	295	41.8	73.2	24.2	6.7	0.71	2to5	Z01.7	false	true	false	false	false	false	false	false	false	false	false		SD1neg	P25	SD3neg	P01	SD3	P999	SD2neg	P1
F	469	109	9	40.8	1.377	21.5	4.3	12.4	334	36.8	85.6	28.8	1.2	0.1	>5	E66.9	true	true	true	true	false	false	false	false	false	false	false	Blastocystis hominis, Endolimax nana	SD1	P90	SD5neg	P01	null	null	SD3neg	P1
M	365	85	7	25.8	1.238	16.8	4.88	12.9	187	39.2	80.3	26.4	2.2	0.13	>5	Z01.7	true	true	true	false	false	true	false	false	false	false	false	Blastocystis hominis, Giardia lamblia	SD2neg	P10	SD5neg	P01	null	null	SD3neg	P1
F	313	73	6	20.7	1.19	14.6	4.65	12.7	182	37.9	81.5	27.3	2.8	0.29	>5	B88.8	true	true	true	false	false	false	false	false	false	false	false	Blastocystis hominis	SD3neg	P1	SD5neg	P01	null	null	SD3neg	P1
F	264	61	5	19.7	1.095	16.4	4.84	12.3	300	36.4	75.2	25.4	2.5	0.15	2to5	J00.X	false	true	false	false	false	false	false	false	false	false	false		SD0	P50	SD3neg	P01	SD3	P999	SD2neg	P1
M	313	73	6	21.2	1.095	17.7	4.65	12.7	431	38.5	82.8	27.3	4.5	0.46	>5	Z01.7	true	true	true	false	true	true	false	false	false	false	false	Blastocystis hominis, Giardia lamblia, Entamoeba coli	SD3neg	P1	SD5neg	P01	null	null	SD3neg	P1
M	181	42	3	9.52	0.7	19.4	4.5	11.4	455	34.4	76.4	25.3	10.6	0.72	2to5	Z01.7	false	true	false	false	false	false	false	false	false	false	false		SD2neg	P1	SD3neg	P01	SD2	P99	SD2neg	P1
F	313	73	6	23	1.13	18	4.83	12.2	284	37.8	78.3	25.3	8.7	0.46	>5	R05.X	true	true	true	false	false	false	false	false	false	false	false	Blastocystis hominis	SD3neg	P1	SD5neg	P01	null	null	SD3neg	P1
F	469	109	9	35.8	1.355	19.5	4.59	12.3	262	36.1	78.6	26.8	8	0.51	>5	B82.9	true	true	true	false	false	false	false	false	false	false	false	Blastocystis hominis	SD0	P50	SD5neg	P01	null	null	SD3neg	P1
M	469	109	9	40.9	1.377	21.6	4.55	11.9	435	35.4	77.8	26.2	7	0.61	>5	J02.9	true	true	true	false	false	false	true	false	false	false	false	Blastocystis hominis, Levaduras	SD1	P90	SD5neg	P01	null	null	SD3neg	P1
F	190	44	3	15.6	1.03	14.7	4.89	13.3	284	39.1	80	27.2	2.2	0.21	2to5	Z01.7	false	true	false	false	false	false	false	false	false	false	false		SD2neg	P10	SD3neg	P01	SD3	P999	SD2neg	P1
M	313	73	6	27.6	1.21	18.9	4.22	12.2	196	36.8	87.2	28.9	7	0.54	>5	F63.9	false	true	false	false	false	false	false	false	false	false	false		SD1neg	P15	SD5neg	P01	null	null	SD3neg	P1
F	626	146	12	34.8	1.46	16.3	4.17	12.3	280	37.4	89.7	29.5	4.5	0.28	>5	Z00.6	false	true	false	false	false	false	false	false	false	false	false		SD0	P50	SD5neg	P01	null	null	SD3neg	P1
M	626	146	12	41.4	1.574	16.7	5.03	14.3	369	42.9	85.3	28.4	2	0.08	>5	Z01.7	true	true	true	false	false	false	false	false	false	false	false	Blastocystis hominis	SD1	P90	SD5neg	P01	null	null	SD3neg	P1
M	141	32	2	16.1	0.96	17.5	4.67	11.7	510	35.5	76	25.1	1	0.17	2to5	Z01.7	false	true	false	false	false	false	false	false	false	false	false		SD1neg	P15	SD3neg	P01	SD3	P999	SD2neg	P1
F	92	21	1	10.76	0.854	14.8	4.84	11.7	408	35.6	73.6	24.2	3.4	0.23	<2	Z00.6	false	true	false	false	false	false	false	false	false	false	false		SD2neg	P1	SD3neg	P01	SD3	P999	SD2neg	P1
F	73	17	1	10.37	0.785	16.8	4.34	11.2	228	34.3	79	25.8	3.5	0.17	<2	Z00.6	false	true	false	false	false	false	false	false	false	false	false		SD2neg	P1	SD3neg	P01	SD3	P999	SD2neg	P1
M	313	73	6	23.4	1.158	17.5	4.04	11.9	339	34.9	86.4	29.5	5.1	0.25	>5	Z00.6	true	true	true	true	false	false	false	false	false	false	false	Blastocystis hominis, Endolimax nana	SD2neg	P1	SD5neg	P01	null	null	SD3neg	P1
F	469	109	9	44.7	1.373	23.7	4.34	10.9	352	34.3	79	25.1	7.1	0.38	>5	E66.0	true	true	false	false	true	false	false	false	false	false	false	Entamoeba coli	SD1	P95	SD5neg	P01	null	null	SD3neg	P1
F	730	170	14	57.2	1.449	27.2	4.49	12.6	345	39.4	87.8	28.1	2.5	0.14	>5	E66.0	false	true	false	false	false	false	false	false	false	false	false		SD2	P99	SD5neg	P01	null	null	SD3neg	P1
F	198	46	3	13.3	0.933	15.3	4.11	11	393	31.7	77.1	26.8	2.3	0.16	2to5	Z00.6	false	false	false	false	false	false	false	false	false	false	false		SD2neg	P1	SD3neg	P01	SD3	P999	SD2neg	P1
F	94	22	1	11	0.799	17.2	4.08	11	386	32.4	79.4	27	4	0.46	<2	Z00.6	false	false	false	false	false	false	false	false	false	false	false		SD2neg	P1	SD3neg	P01	SD3	P999	SD2neg	P1
F	168	39	3	10	0.831	14.5	4.31	11.7	374	33.7	78.2	27.1	20	2.08	2to5	B82.9	true	true	true	true	false	true	false	false	false	false	false	Blastocystis hominis, Giardia lamblia, Endolimax nana	SD2neg	P1	SD3neg	P01	SD3	P999	SD2neg	P1
F	678	158	13	42.5	1.473	19.6	4.19	11.5	350	34.4	82.1	27.4	15.3	1.19	>5	Z01.7	true	true	true	true	false	false	false	false	false	false	false	Blastocystis hominis, Endolimax nana	SD1	P90	SD5neg	P01	null	null	SD3neg	P1
F	365	85	7	20.5	1.15	15.5	4.61	11.4	329	34	73.8	24.7	10.3	0.7	>5	Z01.7	false	true	false	false	false	false	false	false	false	false	false		SD3neg	P1	SD5neg	P01	null	null	SD3neg	P1
M	313	73	6	18.3	1.166	13.5	4.55	11.6	332	35.3	77.6	25.5	2	0.12	>5	Z01.7	false	true	false	false	false	false	false	false	false	false	false		SD3neg	P1	SD5neg	P01	null	null	SD3neg	P1
F	417	97	8	29.5	1.322	16.9	4.81	12.8	305	38.7	80.5	26.6	5	0.52	>5	Z01.7	false	true	false	false	false	false	false	false	false	false	false		SD1neg	P25	SD5neg	P01	null	null	SD3neg	P1
F	574	133	11	48.9	1.465	22.8	5.01	14.4	335	43.8	87.4	28.7	1.6	0.15	>5	E66.9	true	true	true	false	false	false	false	false	false	false	false	Blastocystis hominis	SD2	P97	SD5neg	P01	null	null	SD3neg	P1
F	125	29	2	16	0.94	18.1	4.65	12.1	455	37.2	80	26	4.4	0.37	2to5	Z01.7	false	true	false	false	false	false	false	false	false	false	false		SD1neg	P15	SD3neg	P01	SD3	P999	SD2neg	P1
F	469	109	9	31	1.39	16	5.05	13.4	389	40.6	80.4	26.5	9.9	0.61	>5	Z01.7	true	true	true	false	false	false	false	false	false	false	false	Blastocystis hominis	SD1neg	P25	SD5neg	P01	null	null	SD3neg	P1
F	678	158	13	51.8	1.493	23.2	4.79	13.7	398	41.1	85.8	28.6	8.5	0.67	>5	Z01.7	true	true	true	false	false	false	false	false	false	false	false	Blastocystis hominis	SD2	P99	SD5neg	P01	null	null	SD3neg	P1
M	574	133	11	42.1	1.406	21.3	4.82	13.5	349	39.6	82.2	28	6.1	0.48	>5	Z01.7	true	true	false	true	false	false	false	false	false	false	false	Endolimax nana	SD1	P95	SD5neg	P01	null	null	SD3neg	P1
M	365	85	7	20.6	1.14	15.9	3.96	11.2	293	32.3	81.6	28.3	19.9	1.44	>5	J02.9	true	true	true	false	true	false	false	false	false	false	false	Blastocystis hominis, Entamoeba coli	SD3neg	P1	SD5neg	P01	null	null	SD3neg	P1
F	730	170	14	55.6	1.59	22	4.68	13.3	401	39.1	83.5	28.4	0.7	0.07	>5	Z01.7	false	true	false	false	false	false	false	false	false	false	false		SD2	P99	SD5neg	P01	null	null	SD3neg	P1
F	232	54	4	18.5	1.025	17.6	4.23	11.4	276	33.8	79.9	27	1.9	0.09	2to5	B82.9	true	true	true	false	false	false	false	false	false	false	false	Blastocystis hominis	SD0	P50	SD3neg	P01	SD3	P999	SD2neg	P1
F	365	85	7	34.5	1.32	19.8	4.34	12.6	373	36.3	83.6	29	3.3	0.23	>5	Z01.7	true	true	true	false	false	false	false	false	false	false	false	Blastocystis hominis	SD0	P50	SD5neg	P01	null	null	SD3neg	P1
F	365	85	7	21.5	1.172	15.7	4.23	11.5	384	35.5	83.9	27.2	2.6	0.13	>5	Z00.6	false	false	false	false	false	false	false	false	false	false	false		SD3neg	P1	SD5neg	P01	null	null	SD3neg	P1
M	21	4	0	7.22	0.633	18	4.47	12.3	699	36.8	82.3	27.5	4.3	0.29	<2	Z00.6	false	false	false	false	false	false	false	false	false	false	false		SD2neg	P1	SD3neg	P01	SD3	P999	null	null
F	220	51	4	14.9	0.975	15.7	4.03	11.1	351	33.1	82.1	27.5	2.9	0.15	2to5	Z00.6	false	false	false	false	false	false	false	false	false	false	false		SD2neg	P5	SD3neg	P01	SD3	P999	SD2neg	P1
M	313	73	6	38.1	1.214	25.9	4.94	12.9	267	37.9	76.7	26.1	12	1.18	>5	E66.9	false	true	false	false	false	false	false	false	false	false	false		SD1	P85	SD5neg	P01	null	null	SD3neg	P1
F	313	73	6	19.6	1.142	15	4.18	11.3	582	34.3	82.1	27	5	0.25	>5	Z01.7	false	true	false	false	false	false	false	false	false	false	false		SD3neg	P1	SD5neg	P01	null	null	SD3neg	P1
M	65	15	1	9.59	0.772	16.1	3.65	9.9	396	30	82.2	27.1	2.7	0.1	<2	Z00.6	false	true	false	false	false	false	false	false	false	false	false		SD2neg	P1	SD3neg	P01	SD3	P999	null	null
F	365	85	7	24.7	1.167	18.1	4.72	12.5	378	36.2	76.7	26.5	2.8	0.22	>5	Z01.7	false	true	false	false	false	false	false	false	false	false	false		SD2neg	P5	SD5neg	P01	null	null	SD3neg	P1
M	220	51	4	15.7	0.982	16.3	4.32	11.8	373	33.8	78.2	27.3	6	0.36	2to5	Z01.7	true	true	true	false	false	false	false	false	false	false	false	Blastocystis hominis	SD2neg	P10	SD3neg	P01	SD3	P999	SD2neg	P1
M	417	97	8	23	1.14	17.7	4.68	13.2	409	38.5	82.3	28.2	1.2	0.14	>5	E45.X	false	false	false	false	false	false	false	false	false	false	false		SD3neg	P1	SD5neg	P01	null	null	SD3neg	P1
F	730	170	14	52	1.56	21.4	4.68	11.3	345	34.9	74.6	24.1	3.9	0.39	>5	Z00.6	false	false	false	false	false	false	false	false	false	false	false		SD2	P99	SD5neg	P01	null	null	SD3neg	P1
F	678	158	13	51.7	1.513	22.6	4.9	13.5	331	40.2	82	27.6	1.3	0.11	>5	Z01.7	false	true	false	false	false	false	false	false	false	false	false		SD2	P99	SD5neg	P01	null	null	SD3neg	P1
M	313	73	6	18.4	1.117	14.7	4.46	11.8	377	34.7	77.8	26.5	2.2	0.12	>5	Z01.7	false	true	false	false	false	false	false	false	false	false	false		SD3neg	P1	SD5neg	P01	null	null	SD3neg	P1
F	730	170	14	49.2	1.525	21.2	4.56	11.8	343	37.5	82.2	25.9	6.2	0.43	>5	Z00.6	true	true	true	true	true	false	false	false	false	false	false	Blastocystis hominis, Entamoeba coli, Endolimax nana	SD2	P97	SD5neg	P01	null	null	SD3neg	P1
M	417	97	8	23.8	1.18	17.1	4.62	12.1	338	36.7	79.4	26.2	10.9	0.66	>5	Z01.7	false	true	false	false	false	false	false	false	false	false	false		SD2neg	P3	SD5neg	P01	null	null	SD3neg	P1
M	417	97	8	23	1.16	17.1	4.5	11.7	325	35.7	79.3	26	9.1	0.71	>5	B82.9	true	true	true	true	false	false	false	false	false	false	false	Blastocystis hominis, Endolimax nana	SD3neg	P1	SD5neg	P01	null	null	SD3neg	P1
F	678	158	13	51.4	1.51	22.5	4.1	10.3	350	32.9	80.2	25.1	4.4	0.26	>5	D50.9	true	true	true	true	false	false	false	false	false	false	false	Blastocystis hominis, Endolimax nana	SD2	P99	SD5neg	P01	null	null	SD3neg	P1
F	220	51	4	17.9	1.01	17.5	4.42	11.9	359	35.3	79.9	26.9	9.9	0.77	2to5	Z01.7	false	true	false	false	false	false	false	false	false	false	false		SD1neg	P25	SD3neg	P01	SD3	P999	SD2neg	P1
M	313	73	6	21.3	1.18	15.3	4.58	13.1	274	37.6	82.1	28.6	3.2	0.15	>5	Z01.7	false	true	false	false	false	false	false	false	false	false	false		SD3neg	P1	SD5neg	P01	null	null	SD3neg	P1
F	365	85	7	29.2	1.26	18.4	4.4	12.5	282	36.4	82.7	28.4	2.9	0.16	>5	Z01.7	false	true	false	false	false	false	false	false	false	false	false		SD1neg	P25	SD5neg	P01	null	null	SD3neg	P1
M	521	121	10	56.4	1.452	26.8	4.59	12.6	426	38.5	83.9	27.5	4.6	0.37	>5	E66.0	false	true	false	false	false	false	false	false	false	false	false		SD2	P99	SD5neg	P01	null	null	SD3neg	P1
F	103	24	1	10.9	0.82	16.2	4.33	12	318	34.7	80.1	27.7	1.8	0.15	<2	Z01.7	false	true	false	false	false	false	false	false	false	false	false		SD2neg	P1	SD3neg	P01	SD3	P999	SD2neg	P1
F	272	63	5	27.2	1.1	22.5	4.02	10.9	266	32.1	79.9	27.1	2.4	0.3	2to5	R05.X	false	true	false	false	false	false	false	false	false	false	false		SD2	P99	SD3neg	P01	SD3	P999	SD2neg	P1
F	678	158	13	51.4	1.496	23	3.69	11.5	286	32.8	88.9	31.2	1.8	0.1	>5	Z01.7	false	true	false	false	false	false	false	false	false	false	false		SD2	P99	SD5neg	P01	null	null	SD3neg	P1
F	235	54	4	16	1.022	15.3	4.31	11.9	313	35	81.2	27.6	1.8	0.12	2to5	Z00.1	false	true	false	false	false	false	false	false	false	false	false		SD1neg	P15	SD3neg	P01	SD3	P999	SD2neg	P1
F	114	26	2	9.9	0.82	14.7	3.83	10.4	412	31.7	82.8	27.2	3.2	0.24	2to5	Z00.1	false	true	false	false	false	false	false	false	false	false	false		SD2neg	P1	SD3neg	P01	SD3	P999	SD2neg	P1
M	521	121	10	28.6	1.376	15.1	4.54	12.6	352	39.3	86.6	27.8	5.6	0.36	>5	Z00.1	false	true	false	false	false	false	false	false	false	false	false		SD1neg	P25	SD5neg	P01	null	null	SD3neg	P1
M	417	97	8	39.9	1.273	24.6	5.14	14	382	42	81.7	27.2	5.2	0.33	>5	E66.9	false	true	false	false	false	false	false	false	false	false	false		SD1	P90	SD5neg	P01	null	null	SD3neg	P1
M	83	19	1	9.4	0.76	16.3	4.89	12.2	613	38.5	78.7	24.9	1.6	0.18	<2	Z00.6	false	true	false	false	false	false	false	false	false	false	false		SD2neg	P1	SD3neg	P01	SD3	P999	null	null
M	284	66	5	21.3	1.156	15.9	4.59	12.3	329	36.9	80.4	26.8	6.2	0.46	2to5	J00.X	false	true	false	false	false	false	false	false	false	false	false		SD1	P85	SD3neg	P01	SD3	P999	SD2neg	P1
F	521	121	10	33.3	1.44	16.1	4.13	11.8	403	35.7	86.4	28.6	2.1	0.16	>5	Z00.6	false	true	false	false	false	false	false	false	false	false	false		SD0	P50	SD5neg	P01	null	null	SD3neg	P1
M	290	67	5	18.8	1.117	15.1	4.48	11.5	389	35.2	78.6	25.7	8.6	0.89	2to5	Z00.1	true	true	true	false	false	false	false	false	false	false	false	Blastocystis hominis	SD0	P50	SD3neg	P01	SD3	P999	SD2neg	P1
F	574	133	11	43.9	1.439	21.2	4.47	12.6	355	37.1	83	28.2	6.1	0.26	>5	E66.9	true	true	true	false	false	true	false	false	false	false	false	Blastocystis hominis, Giardia lamblia	SD1	P95	SD5neg	P01	null	null	SD3neg	P1
M	521	121	10	41.2	1.53	17.6	4.91	13.2	345	38.7	78.8	26.9	3.6	0.28	>5	Z00.1	false	true	false	false	false	false	false	false	false	false	false		SD1	P90	SD5neg	P01	null	null	SD3neg	P1
M	678	158	13	34.6	1.352	18.9	4.16	12	291	35.4	85.1	28.8	4.1	0.24	>5	J00.X	false	true	false	false	false	false	false	false	false	false	false		SD0	P50	SD5neg	P01	null	null	SD3neg	P1
M	417	97	8	20.8	1.177	15	4.91	13.2	274	39.2	79.8	26.9	2.5	0.19	>5	Z00.1	true	true	false	true	false	false	false	false	false	false	false	Endolimax nana	SD3neg	P1	SD5neg	P01	null	null	SD3neg	P1
F	116	27	2	10.5	0.815	15.8	4.28	10.3	386	33	77.1	24.1	5.5	0.6	2to5	E45.X	false	true	false	false	false	false	false	false	false	false	false		SD2neg	P1	SD3neg	P01	SD3	P999	SD2neg	P1
F	469	109	9	24	1.205	16.5	4.3	11.9	316	36.6	85.1	27.7	8.5	0.62	>5	E45.X	false	false	false	false	false	false	false	false	false	false	false		SD2neg	P3	SD5neg	P01	null	null	SD3neg	P1
M	313	73	6	22.2	1.197	15.5	4.73	13.6	278	38.6	81.6	28.8	12.3	0.8	>5	Z00.6	true	true	false	true	false	true	false	false	false	false	false	Giardia lamblia, Endolimax nana	SD3neg	P1	SD5neg	P01	null	null	SD3neg	P1
M	53	12	1	8.44	0.71	16.7	4.09	10.9	666	32.9	80.4	26.7	3	0.25	<2	Z00.6	false	true	false	false	false	false	false	false	false	false	false		SD2neg	P1	SD3neg	P01	SD3	P999	null	null
F	365	85	7	23.1	1.165	17	4.49	12.1	555	36.5	81.3	26.9	2	0.18	>5	L20.9	false	true	false	false	false	false	false	false	false	false	false		SD3neg	P1	SD5neg	P01	null	null	SD3neg	P1
M	68	16	1	10.2	78.5	0	5.4	12.1	611	38.9	72	22.4	4.3	0.62	<2	J00.X	false	true	false	false	false	false	false	false	false	false	false		SD2neg	P1	SD3neg	P01	SD0	P50	null	null
M	574	133	11	61.5	1.558	25.3	5.31	13.8	466	43.7	82.3	26	0.6	0.07	>5	E66.0	false	true	false	false	false	false	false	false	false	false	false		SD3	P999	SD5neg	P01	null	null	SD3neg	P1
M	521	121	10	50.2	1.399	25.6	5.09	13.3	417	41.2	80.9	26.1	3.5	0.26	>5	E66.0	false	true	false	false	false	false	false	false	false	false	false		SD2	P99	SD5neg	P01	null	null	SD3neg	P1
M	270	63	5	17.2	1.08	14.7	4.42	12.6	437	36.8	83.3	28.5	10	0.73	2to5	B82.9	true	true	false	true	false	false	false	false	false	false	false	Endolimax nana	SD1neg	P25	SD3neg	P01	SD3	P999	SD2neg	P1
F	469	109	9	35.3	1.449	16.8	4.4	12.3	303	38	86.4	28	5.6	0.38	>5	B82.9	true	true	true	false	false	true	false	false	false	false	false	Blastocystis hominis, Giardia lamblia	SD0	P50	SD5neg	P01	null	null	SD3neg	P1
M	626	146	12	60.4	1.572	24.4	4.69	13.3	273	42.1	89.8	28.4	5.3	0.36	>5	Z00.1	false	true	false	false	false	false	false	false	false	false	false		SD3	P999	SD5neg	P01	null	null	SD3neg	P1
M	521	121	10	57.8	1.494	25.9	4.65	12.4	367	38.2	82.2	26.7	5.1	0.41	>5	Z00.1	true	true	true	false	false	false	false	false	false	false	false	Blastocystis hominis	SD3	P999	SD5neg	P01	null	null	SD3neg	P1
M	365	85	7	26.6	1.238	17.4	4.41	11.5	334	36.1	81.9	26.1	5.2	0.29	>5	B82.9	true	true	true	false	false	false	false	false	false	false	false	Blastocystis hominis	SD2neg	P15	SD5neg	P01	null	null	SD3neg	P1
M	417	97	8	31.8	1.362	17.1	4.73	13	273	39	82.5	27.5	0.9	0.04	>5	J00.X	false	true	false	false	false	false	false	false	false	false	false		SD0	P50	SD5neg	P01	null	null	SD3neg	P1
M	313	73	6	25	1.186	17.8	4.25	12.2	346	36.3	85.4	28.7	4.9	0.31	>5	B82.9	true	true	false	false	true	false	false	false	false	false	false	Entamoeba coli	SD2neg	P5	SD5neg	P01	null	null	SD3neg	P1
M	417	97	8	24.4	1.235	16	4.57	13	251	38.1	83.4	28.4	7.5	0.69	>5	B82.9	true	true	false	false	false	true	false	false	false	false	false	Giardia lamblia	SD2neg	P5	SD5neg	P01	null	null	SD3neg	P1
F	247	57	4	21.5	1.103	17.7	4.64	13.1	238	39.3	84.7	28.2	5.8	0.27	2to5	Z00.6	false	true	false	false	false	false	false	false	false	false	false		SD1	P85	SD3neg	P01	SD3	P999	SD2neg	P1
M	521	121	10	28.2	1.38	14.8	4.21	12.4	265	37.3	88.6	29.5	2.9	0.18	>5	Z00.6	true	true	true	false	false	false	false	false	false	false	false	Blastocystis hominis	SD1neg	P25	SD5neg	P01	null	null	SD3neg	P1
F	272	63	5	17.1	1.085	14.5	4.31	11.3	430	35.1	81.4	26.2	0.9	0.08	2to5	Z00.6	true	true	true	false	false	true	false	false	false	false	false	Blastocystis hominis, Giardia lamblia	SD1neg	P25	SD3neg	P01	SD3	P999	SD2neg	P1
F	275	64	5	21	1.1	17.4	4.37	11.4	410	35.9	82.2	26.1	6.9	0.53	2to5	J00.X	true	true	false	false	false	true	false	false	false	false	false	Giardia lamblia	SD0	P75	SD3neg	P01	SD3	P999	SD2neg	P1
M	86	20	1	12.5	0.84	17.7	4.28	10	387	31.4	73.4	23.4	3.8	0.26	<2	D50.9	false	true	false	false	false	false	false	false	false	false	false		SD2neg	P1	SD3neg	P01	SD3	P999	null	null
M	365	85	7	28.9	1.254	18.4	3.99	11.2	432	32.3	81	28.1	6.1	0.4	>5	Z00.1	true	true	true	false	false	false	true	false	false	false	false	Blastocystis hominis, Levaduras	SD1neg	P25	SD5neg	P01	null	null	SD3neg	P1
F	313	73	6	21	1.167	15.4	4.6	11.7	467	38	82.6	25.4	6	0.56	>5	Z00.6	true	true	true	false	false	true	false	true	false	false	false	Blastocystis hominis, Giardia lamblia, Oxiuros	SD3neg	P1	SD5neg	P01	null	null	SD3neg	P1
M	365	85	7	33	1.3	19.5	5.05	12.4	378	39.6	78.4	24.6	1.9	0.13	>5	E66.9	true	true	true	false	false	false	false	false	false	false	false	Blastocystis hominis	SD0	P50	SD5neg	P01	null	null	SD3neg	P1
M	211	49	4	14.6	0.965	15.7	3.95	10.7	346	32.4	82	27.1	2.6	0.14	2to5	D50.9	false	true	false	false	false	false	false	false	false	false	false		SD2neg	P3	SD3neg	P01	SD3	P999	SD2neg	P1
F	260	60	4	18.7	1.057	16.7	4.18	11.7	378	36.2	86.6	28	13.9	1.33	2to5	Z00.6	true	true	true	false	true	false	false	false	false	false	false	Blastocystis hominis, Entamoeba coli	SD0	P50	SD3neg	P01	SD3	P999	SD2neg	P1
F	521	121	10	37.3	1.421	18.5	4.59	13	289	41.6	90.6	28.3	6.2	0.43	>5	Z00.6	true	true	true	false	false	false	false	false	true	false	false	Blastocystis hominis, Chilomastix mesnili	SD0	P75	SD5neg	P01	null	null	SD3neg	P1
M	678	158	13	40.3	1.55	16.8	4.85	13.5	189	43.1	88.9	27.8	6.9	0.24	>5	Z00.6	true	true	true	false	true	false	false	false	false	false	false	Blastocystis hominis, Entamoeba coli	SD1	P90	SD5neg	P01	null	null	SD3neg	P1
F	469	109	9	40.8	1.352	22.3	5.27	13.6	314	42.2	80.1	25.8	5.2	0.44	>5	E66.9	false	false	false	false	false	false	false	false	false	false	false		SD1	P90	SD5neg	P01	null	null	SD3neg	P1
F	71	16	1	8.1	0.742	14.7	4.47	12.3	511	36.3	81.2	27.5	1.6	0.13	<2	Z00.6	true	true	false	false	false	true	false	false	false	false	false	Giardia lamblia	SD2neg	P1	SD3neg	P01	SD3	P999	SD2neg	P1
F	238	55	4	16.7	1.022	16	4.17	10.9	338	32.4	77.7	26.1	1.4	0.11	2to5	Z00.6	true	true	true	false	false	false	false	false	false	false	true	Blastocystis hominis, Gránulos de almidón	SD1neg	P25	SD3neg	P01	SD3	P999	SD2neg	P1
M	365	85	7	19.2	1.118	15.4	4.98	13.2	384	39.1	78.5	26.5	1.6	0.08	>5	B82.9	true	true	true	false	false	false	false	false	false	false	false	Blastocystis hominis	SD3neg	P1	SD5neg	P01	null	null	SD3neg	P1
M	469	109	9	37.6	1.373	19.9	4.98	13.8	285	40.9	82.1	27.7	5.7	0.37	>5	Z01.7	true	true	false	false	true	false	false	false	false	false	false	Entamoeba coli	SD1	P85	SD5neg	P01	null	null	SD3neg	P1
F	88	20	1	11.2	0.78	18.4	4.63	10.8	388	33.5	72.4	23.3	9.4	0.96	<2	D50.9	false	true	false	false	false	false	false	false	false	false	false		SD2neg	P1	SD3neg	P01	SD3	P999	SD2neg	P1
M	311	72	5	20.7	1.13	16.2	5.05	12.7	319	37.5	74.3	25.1	3.7	0.38	2to5	B82.9	true	true	true	false	false	false	false	false	false	false	false	Blastocystis hominis	SD3neg	P1	SD5neg	P01	null	null	SD3neg	P1
M	574	133	11	43	1.5	19.1	4.7	13.6	377	42.6	90.6	28.9	3.6	0.25	>5	J20.9	true	true	true	false	false	false	false	false	false	false	false	Blastocystis hominis	SD1	P95	SD5neg	P01	null	null	SD3neg	P1
F	208	48	3	12.6	1	12.6	4.1	11.1	400	32.7	79.8	27.1	1.4	0.12	2to5	J00.X	true	true	true	false	false	false	false	false	false	false	false	Blastocystis hominis	SD2neg	P1	SD3neg	P01	SD3	P999	SD2neg	P1
F	417	97	8	35	1.255	22.2	5.53	15.2	331	44.9	81.2	27.5	5	0.44	>5	E66.0	false	true	false	false	false	false	false	false	false	false	false		SD0	P50	SD5neg	P01	null	null	SD3neg	P1
M	574	133	11	37.5	1.407	18.9	4.66	12.6	357	39.3	84.3	27	5.3	0.19	>5	Z01.7	false	true	false	false	false	false	false	false	false	false	false		SD1	P85	SD5neg	P01	null	null	SD3neg	P1
F	168	39	3	14.3	0.944	16	4.37	11.3	294	33.9	77.6	25.9	0.5	0.03	2to5	Z01.7	true	true	true	false	false	false	false	false	false	false	false	Blastocystis hominis	SD2neg	P3	SD3neg	P01	SD3	P999	SD2neg	P1
M	521	121	10	36.2	1.374	19.2	4.78	11.7	425	37.4	78.2	24.5	2.5	0.25	>5	E66.0	true	true	true	false	false	false	false	false	false	false	false	Blastocystis hominis	SD0	P75	SD5neg	P01	null	null	SD3neg	P1
M	365	85	7	25.4	1.23	16.8	4.17	11.3	311	35.5	85.1	27.1	11.7	0.88	>5	Z00.6	true	true	false	false	true	false	false	false	false	false	false	Entamoeba coli	SD2neg	P5	SD5neg	P01	null	null	SD3neg	P1
M	307	71	5	21.3	1.137	16.5	4.45	11.2	379	35.3	79.3	25.2	5.2	0.51	2to5	Z00.6	true	true	false	false	true	false	false	false	false	false	false	Entamoeba coli	SD3neg	P1	SD5neg	P01	null	null	SD3neg	P1
F	222	52	4	17.2	1.017	16.6	4.5	12.5	360	36.5	81.1	27.8	2.8	0.18	2to5	Z01.7	true	true	false	false	false	false	true	false	false	false	false	Levaduras	SD1neg	P25	SD3neg	P01	SD3	P999	SD2neg	P1
M	521	121	10	45.9	1.409	23.1	4.75	12.9	329	39.6	83.4	27.2	4.4	0.26	>5	B82.9	false	true	false	false	false	false	false	false	false	false	false		SD2	P97	SD5neg	P01	null	null	SD3neg	P1
M	678	158	13	49.6	1.584	19.8	4.71	12.8	302	39.3	83.4	27.2	1.3	0.09	>5	Z01.7	false	true	false	false	false	false	false	false	false	false	false		SD2	P99	SD5neg	P01	null	null	SD3neg	P1
F	730	170	14	39.5	1.482	18	4.16	11	220	34.9	83.9	26.4	1.3	0.09	>5	Z01.7	false	false	false	false	false	false	false	false	false	false	false		SD1	P85	SD5neg	P01	null	null	SD3neg	P1
M	574	133	11	76.4	1.537	32.3	4.75	13.1	300	41.1	86.5	27.6	2.8	0.19	>5	Z01.7	false	true	false	false	false	false	false	false	false	false	false		SD4	P999	SD5neg	P01	null	null	SD3neg	P1
F	313	73	6	20.8	1.17	15.2	4.23	12.1	362	36.6	86.5	28.6	6.9	0.57	>5	B82.9	false	true	false	false	false	false	false	false	false	false	false		SD3neg	P1	SD5neg	P01	null	null	SD3neg	P1
M	574	133	11	41.8	1.455	19.7	4.99	13.3	275	39.6	79.4	26.7	5.5	0.38	>5	Z01.7	false	false	false	false	false	false	false	false	false	false	false		SD1	P90	SD5neg	P01	null	null	SD3neg	P1
F	521	121	10	37	1.468	17.2	4.12	11.4	279	35.4	85.9	27.7	11.9	0.83	>5	Z00.6	false	true	false	false	false	false	false	false	false	false	false		SD0	P75	SD5neg	P01	null	null	SD3neg	P1
M	67	15	1	8.9	0.749	15.9	4.45	11.1	537	33.8	76	24.9	2.5	0.35	<2	Z00.6	false	true	false	false	false	false	false	false	false	false	false		SD2neg	P1	SD3neg	P01	SD3	P999	null	null
F	313	73	6	18	1.12	14.3	4.04	11.3	361	34.8	86.1	28	2.7	0.13	>5	Z00.6	true	true	true	false	false	false	false	false	false	false	false	Blastocystis hominis	SD3neg	P1	SD5neg	P01	null	null	SD3neg	P1
M	290	67	5	20.1	1.117	16.1	4.66	12.4	333	37.7	80.9	26.6	2.9	0.2	2to5	B82.9	true	true	true	false	false	false	false	false	false	false	false	Blastocystis hominis	SD3neg	P1	SD5neg	P01	null	null	SD3neg	P1
F	678	158	13	44.1	1.491	19.8	4.03	12.4	514	37.6	93.3	30.8	2.9	0.15	>5	Z01.7	false	true	false	false	false	false	false	false	false	false	false		SD1	P95	SD5neg	P01	null	null	SD3neg	P1
F	521	121	10	41.1	1.372	21.8	4.64	13.5	325	41.9	90.3	29.1	9.9	1.14	>5	E66.0	true	true	false	true	false	false	false	false	false	false	false	Endolimax nana	SD1	P90	SD5neg	P01	null	null	SD3neg	P1
F	286	66	5	18	1.057	16.1	4.25	11.5	253	35.3	83.1	27.1	2.4	0.14	2to5	Z01.7	false	true	false	false	false	false	false	false	false	false	false		SD1neg	P25	SD3neg	P01	SD3	P999	SD2neg	P1
F	87	20	1	10.59	0.809	16.2	4.69	9.8	264	32	68.2	20.9	4.2	0.31	<2	Z01.7	false	true	false	false	false	false	false	false	false	false	false		SD2neg	P1	SD3neg	P01	SD3	P999	SD2neg	P1
F	574	133	11	28.5	1.406	14.4	4.56	12.7	203	39.4	86.4	27.9	6.7	0.31	>5	K29.7	false	true	false	false	false	false	false	false	false	false	false		SD1neg	P25	SD5neg	P01	null	null	SD3neg	P1
M	272	63	5	17	1.02	16.3	4.9	11.9	359	35.7	72.9	24.3	8.9	0.81	2to5	Z01.7	true	true	true	false	false	true	false	false	false	false	false	Blastocystis hominis, Giardia lamblia	SD1neg	P25	SD3neg	P01	SD3	P999	SD2neg	P1
M	417	97	8	27.1	1.217	18.3	4.22	12.3	312	35.8	84.8	29.1	7	0.63	>5	Z01.7	true	true	true	false	false	false	false	false	false	false	false	Blastocystis hominis	SD1neg	P15	SD5neg	P01	null	null	SD3neg	P1
M	64	14	1	9.69	0.742	17.6	4.07	10.3	278	30.4	74.7	25.3	14.1	2.05	<2	Z01.7	false	true	false	false	false	false	false	false	false	false	false		SD2neg	P1	SD3neg	P01	SD3	P999	null	null
M	313	73	6	20.5	1.082	17.5	4.06	10.7	390	32.1	79.1	26.4	3.5	0.2	>5	Z00.6	true	true	false	true	false	false	false	false	false	false	false	Endolimax nana	SD3neg	P1	SD5neg	P01	null	null	SD3neg	P1
F	82	19	1	9.5	0.77	16	4.11	10.5	422	31.5	76.6	25.5	1.4	0.12	<2	Z00.6	false	false	false	false	false	false	false	false	false	false	false		SD2neg	P1	SD3neg	P01	SD3	P999	SD2neg	P1
M	678	158	13	34.8	1.46	16.3	4.74	13	290	39.9	84.2	27.4	3.7	0.24	>5	Z00.6	true	true	true	false	false	false	false	false	false	false	false	Blastocystis hominis	SD0	P50	SD5neg	P01	null	null	SD3neg	P1
M	574	133	11	32.2	1.39	16.7	4.38	12	322	36.9	84.2	27.4	8.4	0.47	>5	Z00.6	false	true	false	false	false	false	false	false	false	false	false		SD0	P50	SD5neg	P01	null	null	SD3neg	P1
M	254	59	4	14.8	1.03	14	4.01	10.9	334	32.8	81.8	27.2	3.6	0.26	2to5	Z00.6	false	false	false	false	false	false	false	false	false	false	false		SD2neg	P5	SD3neg	P01	SD3	P999	SD2neg	P1
M	220	51	4	15.9	1.053	14.3	4.35	11.1	229	34.3	78.9	25.5	4.7	0.2	2to5	Z00.6	false	false	false	false	false	false	false	false	false	false	false		SD2neg	P10	SD3neg	P01	SD3	P999	SD2neg	P1
M	313	73	6	21.5	1.22	14.4	4.26	11.9	306	36.3	85.2	27.9	12	1.02	>5	Z00.6	true	true	true	false	false	false	false	false	false	false	false	Blastocystis hominis	SD3neg	P1	SD5neg	P01	null	null	SD3neg	P1
M	55	12	1	8.6	0.72	16.6	4.02	10.1	222	32.5	80.8	25.1	4	0.31	<2	Z00.6	false	false	false	false	false	false	false	false	false	false	false		SD2neg	P1	SD3neg	P01	SD3	P999	null	null
M	42	10	0	10	0.703	20.2	4.67	11.2	279	35.3	75.6	24	9.5	1.01	<2	A09.X	false	false	false	false	false	false	false	false	false	false	false		SD2neg	P1	SD3neg	P01	SD3	P999	null	null
M	417	97	8	27.7	1.258	17.5	4.85	14.1	348	41.7	86	29.1	13.6	1.12	>5	Z00.6	false	true	false	false	false	false	false	false	false	false	false		SD1neg	P15	SD5neg	P01	null	null	SD3neg	P1
M	730	170	14	57.3	1.68	20.3	5.07	14.1	329	43.7	86.2	27.8	7.3	0.38	>5	Z00.6	true	true	true	true	false	false	false	false	false	false	false	Blastocystis hominis, Endolimax nana	SD3	P99	SD5neg	P01	null	null	SD3neg	P1
F	365	85	7	32.3	1.22	21.7	4.94	13.1	294	39.7	80.4	26.5	4	0.17	>5	Z01.7	false	true	false	false	false	false	false	false	false	false	false		SD0	P50	SD5neg	P01	null	null	SD3neg	P1
F	417	97	8	43.6	1.362	23.5	4.93	13.2	387	41.9	85	26.8	2.4	0.19	>5	E66.9	false	true	false	false	false	false	false	false	false	false	false		SD1	P95	SD5neg	P01	null	null	SD3neg	P1
M	220	51	4	15.8	0.945	17.7	4.23	11.5	411	33.7	79.7	27.2	1.5	0.17	2to5	Z00.6	false	true	false	false	false	false	false	false	false	false	false		SD2neg	P10	SD3neg	P01	SD3	P999	SD2neg	P1
F	282	66	5	23.2	1.127	18.3	4.24	11.8	282	34.6	81.6	27.8	8.2	0.63	2to5	J00.X	true	true	true	false	false	false	false	false	false	false	false	Blastocystis hominis	SD1	P90	SD3neg	P01	SD3	P999	SD2neg	P1
F	469	109	9	24.2	1.281	14.7	4.05	11.8	289	34.7	85.7	29.1	17	1.84	>5	Z00.6	false	true	false	false	false	false	false	false	false	false	false		SD2neg	P3	SD5neg	P01	null	null	SD3neg	P1
M	626	146	12	44.5	1.417	22.2	4.95	12.8	363	38.7	78.2	25.9	13.3	1.41	>5	B82.9	true	true	true	false	false	false	false	false	false	false	false	Blastocystis hominis	SD1	P97	SD5neg	P01	null	null	SD3neg	P1
M	678	158	13	65.5	1.645	24.2	4.85	13.5	271	40.3	83.1	27.8	2	0.14	>5	E66.0	true	true	true	false	false	false	false	false	false	false	false	Blastocystis hominis	SD3	P999	SD5neg	P01	null	null	SD3neg	P1
M	168	39	3	17.5	0.96	19	4.55	12.4	305	37.1	81.5	27.3	6.5	0.44	2to5	E66.0	true	true	true	false	false	false	false	true	false	false	false	Blastocystis hominis, Oxiuros	SD1neg	P25	SD3neg	P01	SD3	P999	SD2neg	P1
F	365	85	7	23.8	1.26	15	4.44	12.3	369	37.9	85.4	27.7	2.9	0.21	>5	Z01.7	true	true	true	false	false	false	false	false	false	false	false	Blastocystis hominis	SD2neg	P3	SD5neg	P01	null	null	SD3neg	P1
F	574	133	11	56	1.607	21.7	4.43	13.1	319	39.6	89.4	29.6	2.2	0.18	>5	Z01.7	true	true	true	false	false	false	false	false	false	false	false	Blastocystis hominis	SD2	P99	SD5neg	P01	null	null	SD3neg	P1
M	272	63	5	27.5	1.208	18.8	4.4	12.2	355	36.2	82.3	27.7	7.9	0.53	2to5	B82.9	false	true	false	false	false	false	false	false	false	false	false		SD2	P99	SD3neg	P01	SD3	P999	SD2neg	P1
F	574	133	11	32.3	1.49	14.5	4.6	13.2	289	39.4	85.7	28.7	6	0.41	>5	E44.0	true	true	false	false	true	true	false	false	false	false	false	Giardia lamblia, Entamoeba coli	SD0	P50	SD5neg	P01	null	null	SD3neg	P1
M	574	133	11	43	1.46	20.2	4.72	13.6	337	39.6	83.9	28.8	6	0.42	>5	Z00.6	false	true	false	false	false	false	false	false	false	false	false		SD1	P95	SD5neg	P01	null	null	SD3neg	P1
M	313	73	6	19.2	1.16	14.3	4.73	13.5	283	41.3	87.3	28.5	12	0.9	>5	Z00.6	true	true	true	false	false	false	false	false	false	false	false	Blastocystis hominis	SD3neg	P1	SD5neg	P01	null	null	SD3neg	P1
M	521	121	10	45	1.36	24.3	4.53	12.3	240	38.2	84.3	27.2	5.6	0.43	>5	E66.0	false	true	false	false	false	false	false	false	false	false	false		SD1	P97	SD5neg	P01	null	null	SD3neg	P1
F	220	51	4	15.3	1.037	14.2	4.69	13	600	38.8	82.7	27.7	6.9	0.69	2to5	Z01.7	false	true	false	false	false	false	false	false	false	false	false		SD2neg	P10	SD3neg	P01	SD3	P999	SD2neg	P1
M	313	73	6	17.3	1.126	13.6	4.63	13.2	249	38.7	83.6	28.5	2.1	0.15	>5	Z01.7	true	true	true	false	false	false	false	false	false	false	false	Blastocystis hominis	SD3neg	P1	SD5neg	P01	null	null	SD3neg	P1
M	94	22	1	11.8	0.815	17.8	4.63	11.8	339	35.5	76.7	25.5	1.1	0.07	<2	Z00.6	true	true	true	false	false	false	false	false	false	false	false	Blastocystis hominis	SD2neg	P1	SD3neg	P01	SD3	P999	null	null
M	220	51	4	12.5	0.935	14.3	4.21	11.4	312	33.6	79.8	27.1	1.2	0.11	2to5	S01.8	true	true	true	false	false	false	false	false	false	false	false	Blastocystis hominis	SD2neg	P1	SD3neg	P01	SD3	P999	SD2neg	P1
M	521	121	10	32.9	1.467	15.3	5.1	14.3	233	43.8	85.9	28	3.9	0.22	>5	J00.X	true	true	true	false	false	false	false	false	false	false	false	Blastocystis hominis	SD0	P50	SD5neg	P01	null	null	SD3neg	P1
M	184	43	3	13.3	0.925	15.5	4.51	11.9	341	32.3	79.2	26.4	6	0.48	2to5	D50.9	false	true	false	false	false	false	false	false	false	false	false		SD2neg	P1	SD3neg	P01	SD3	P999	SD2neg	P1
M	417	97	8	24.8	1.24	16.1	4.1	12	331	35.6	86.8	29.3	7.3	0.5	>5	Z01.7	true	true	false	true	false	false	false	false	false	false	false	Endolimax nana	SD2neg	P5	SD5neg	P01	null	null	SD3neg	P1
F	469	109	9	27.5	1.345	15.2	4.24	12.6	295	36.5	86.1	29.7	9	0.38	>5	Z01.7	true	true	true	false	false	false	false	false	false	false	false	Blastocystis hominis	SD1neg	P15	SD5neg	P01	null	null	SD3neg	P1
M	113	26	2	10.7	0.83	15.5	5.39	12.3	402	39.2	72.7	22.8	13.2	1.86	2to5	B82.9	false	true	false	false	false	false	false	false	false	false	false		SD2neg	P1	SD3neg	P01	SD3	P999	null	null
M	136	31	2	13	0.87	17.2	4.41	11.7	368	36.2	82.1	26.5	6.9	0.53	2to5	Z01.7	false	true	false	false	false	false	false	false	false	false	false		SD2neg	P1	SD3neg	P01	SD3	P999	SD2neg	P1
F	417	97	8	31.4	1.28	19.2	4.49	12.3	283	36.1	80.4	27.4	8.9	0.46	>5	E66.0	false	true	false	false	false	false	false	false	false	false	false		SD1neg	P25	SD5neg	P01	null	null	SD3neg	P1
M	181	42	3	15.1	0.977	15.8	4.64	12.3	339	36.9	79.5	26.5	3.4	0.18	2to5	Z00.6	false	true	false	false	false	false	false	false	false	false	false		SD2neg	P5	SD3neg	P01	SD3	P999	SD2neg	P1
M	521	121	10	47.2	1.443	22.7	4.6	12.7	338	37.9	82.4	27.6	8.1	0.42	>5	E66.9	false	true	false	false	false	false	false	false	false	false	false		SD2	P97	SD5neg	P01	null	null	SD3neg	P1
M	417	97	8	44.1	1.398	22.6	4.73	12.9	350	39.1	82.7	27.3	6.3	0.5	>5	E66.9	true	true	true	false	false	false	false	false	false	false	false	Blastocystis hominis	SD1	P97	SD5neg	P01	null	null	SD3neg	P1
M	268	62	5	18.7	1.06	16.6	4.32	11.2	298	35	81	25.9	2.8	0.2	2to5	Z00.6	true	true	false	true	false	false	false	false	false	false	false	Endolimax nana	SD0	P50	SD3neg	P01	SD3	P999	SD2neg	P1
M	121	28	2	13	0.86	17.6	4.74	10.9	245	33.5	70.7	23	4.7	0.28	2to5	J00.X	false	true	false	false	false	false	false	false	false	false	false		SD2neg	P1	SD3neg	P01	SD3	P999	null	null
F	365	85	7	28.1	1.224	18.8	5.06	13.9	339	40.9	80.8	27.5	2.4	0.35	>5	J00.X	false	true	false	false	false	false	false	false	false	false	false		SD1neg	P15	SD5neg	P01	null	null	SD3neg	P1
F	119	27	2	12.7	0.837	18.1	4.55	11	316	33	72.5	24.2	3	0.25	2to5	L20.8	false	true	false	false	false	false	false	false	false	false	false		SD2neg	P1	SD3neg	P01	SD3	P999	SD2neg	P1
F	417	97	8	39.2	1.223	26.2	4.81	12.5	426	37.8	78.6	26	1.6	0.14	>5	J02.9	true	true	true	false	false	false	false	false	false	false	false	Blastocystis hominis	SD1	P85	SD5neg	P01	null	null	SD3neg	P1
F	295	68	5	15.5	1.022	14.8	3.92	12.2	266	36.9	94.1	31.1	11.1	1.75	2to5	E45.X	false	true	false	false	false	false	false	false	false	false	false		SD3neg	P1	SD5neg	P01	null	null	SD3neg	P1
F	295	68	5	16.3	1.04	15.1	3.97	12	255	36.9	92.9	30.2	10	0.81	2to5	E45.X	true	true	true	false	false	false	false	false	false	false	false	Blastocystis hominis	SD3neg	P1	SD5neg	P01	null	null	SD3neg	P1
M	365	85	7	28.2	1.22	18.9	4.58	13.4	313	40.2	87.8	29.3	14.3	0.89	>5	E66.0	false	true	false	false	false	false	false	false	false	false	false		SD1neg	P25	SD5neg	P01	null	null	SD3neg	P1
M	133	31	2	17.3	0.942	19.5	5	12.2	254	39.8	79.6	24.4	3.2	0.3	2to5	Z00.1	false	true	false	false	false	false	false	false	false	false	false		SD1neg	P25	SD3neg	P01	SD3	P999	SD2neg	P1
F	186	43	3	13.8	0.91	16.7	4.62	12.1	398	36.9	79.9	26.2	0.8	0.08	2to5	Z00.1	false	true	false	false	false	false	false	false	false	false	false		SD2neg	P1	SD3neg	P01	SD3	P999	SD2neg	P1
M	313	73	6	22.7	1.143	17.4	4.13	11.3	333	33.5	81.1	27.4	8.1	0.79	>5	Z01.7	false	true	false	false	false	false	false	false	false	false	false		SD3neg	P1	SD5neg	P01	null	null	SD3neg	P1
M	521	121	10	31.2	1.294	18.6	4.51	12	453	35.7	79.2	26.6	11.8	0.78	>5	L20.9	false	true	false	false	false	false	false	false	false	false	false		SD0	P50	SD5neg	P01	null	null	SD3neg	P1
F	678	158	13	49.6	1.59	19.6	4.11	12.7	303	37.1	90.3	30.9	0.2	0.02	>5	Z00.6	false	true	false	false	false	false	false	false	false	false	false		SD2	P97	SD5neg	P01	null	null	SD3neg	P1
M	730	170	14	57.9	1.68	20.5	4.43	12.5	265	37	83.5	28.2	3.2	0.13	>5	Z00.6	false	true	false	false	false	false	false	false	false	false	false		SD3	P999	SD5neg	P01	null	null	SD3neg	P1
F	782	182	15	48.9	1.52	21.2	5.06	12.7	223	38.9	76.9	25.1	1	0.07	>5	Z00.6	false	true	false	false	false	false	false	false	false	false	false		SD2	P97	SD5neg	P01	null	null	SD3neg	P1
F	365	85	7	28.8	1.27	17.9	4.57	12.8	323	37.9	82.9	28	1	0.06	>5	Z00.6	false	true	false	false	false	false	false	false	false	false	false		SD1neg	P25	SD5neg	P01	null	null	SD3neg	P1
M	678	158	13	56.8	1.535	24.1	4.72	13.7	252	40	84.7	29	4.7	0.33	>5	Z01.7	false	true	false	false	false	false	false	false	false	false	false		SD3	P99	SD5neg	P01	null	null	SD3neg	P1
F	168	39	3	14.6	0.965	15.7	4.1	11.7	323	34.1	83.2	28.5	2.4	0.13	2to5	D50.9	false	true	false	false	false	false	false	false	false	false	false		SD2neg	P5	SD3neg	P01	SD3	P999	SD2neg	P1
M	313	73	6	16.4	1.056	14.7	4.26	11.4	314	35.3	82.9	26.8	2.2	0.1	>5	E45.X	false	true	false	false	false	false	false	false	false	false	false		SD3neg	P1	SD5neg	P01	null	null	SD3neg	P1
F	216	50	4	15.2	0.99	15.5	3.99	11	311	33.2	83.2	27.6	1	0.09	2to5	Z00.6	false	true	false	false	false	false	false	false	false	false	false		SD2neg	P10	SD3neg	P01	SD3	P999	SD2neg	P1
F	521	121	10	47.7	1.363	25.7	4.37	11.9	319	37.1	84.9	27.2	6.8	0.36	>5	E66.9	false	false	false	false	false	false	false	false	false	false	false		SD2	P97	SD5neg	P01	null	null	SD3neg	P1
M	313	73	6	17.6	1.108	14.3	4.14	11.4	311	34.5	83.3	27.5	5.8	0.25	>5	Z00.6	false	false	false	false	false	false	false	false	false	false	false		SD3neg	P1	SD5neg	P01	null	null	SD3neg	P1
M	417	97	8	29.7	1.252	18.9	4.48	12.5	484	38.3	85.5	27.9	2.6	0.12	>5	B82.9	true	true	true	false	false	false	false	false	false	false	false	Blastocystis hominis	SD1neg	P25	SD5neg	P01	null	null	SD3neg	P1
M	678	158	13	33	1.39	17.1	4.78	13.5	276	41.3	86.4	28.2	3.8	0.25	>5	Z00.0	false	false	false	false	false	false	false	false	false	false	false		SD0	P50	SD5neg	P01	null	null	SD3neg	P1
F	626	146	12	25.2	1.3	14.9	4.23	11.9	372	36.8	87	28.1	5.5	0.41	>5	Z00.0	false	false	false	false	false	false	false	false	false	false	false		SD2neg	P5	SD5neg	P01	null	null	SD3neg	P1
F	521	121	10	20	1.14	15.4	3.97	11.6	275	33.8	85.1	29.2	5.1	0.25	>5	Z00.0	false	false	false	false	false	false	false	false	false	false	false		SD3neg	P1	SD5neg	P01	null	null	SD3neg	P1
M	64	14	1	10.6	0.816	15.9	4.24	10.7	311	33	77.8	25.2	6	0.61	<2	Z00.0	false	false	false	false	false	false	false	false	false	false	false		SD2neg	P1	SD3neg	P01	SD3	P999	null	null
M	272	63	5	15.3	1.02	14.7	4.25	11.7	370	35.2	82.8	27.5	6.4	0.72	2to5	Z00.6	false	true	false	false	false	false	false	false	false	false	false		SD2neg	P5	SD3neg	P01	SD3	P999	SD2neg	P1
F	521	121	10	30	1.303	17.7	4.36	12.4	421	38.1	87.4	28.4	4.9	0.35	>5	Z00.6	false	true	false	false	false	false	false	false	false	false	false		SD1neg	P25	SD5neg	P01	null	null	SD3neg	P1
F	417	97	8	31.1	1.25	19.9	4.74	12.7	312	37.8	79.7	26.8	2	0.19	>5	E66.0	true	true	true	false	false	false	false	false	false	false	false	Blastocystis hominis	SD1neg	P25	SD5neg	P01	null	null	SD3neg	P1
M	178	41	3	13.6	0.923	16	4.45	11.6	400	33.6	75.5	26.1	2.5	0.19	2to5	Z00.6	true	true	true	false	false	false	false	false	false	false	false	Blastocystis hominis	SD2neg	P1	SD3neg	P01	SD3	P999	SD2neg	P1
F	96	22	1	11.25	0.835	16.1	4.6	12.5	453	37.3	81.1	27.2	2	0.22	<2	J02.9	false	true	false	false	false	false	false	false	false	false	false		SD2neg	P1	SD3neg	P01	SD3	P999	SD2neg	P1
M	574	133	11	24.5	1.24	15.9	4.34	11.9	301	36.2	83.4	27.4	13.9	0.98	>5	Z01.7	false	true	false	false	false	false	false	false	false	false	false		SD2neg	P5	SD5neg	P01	null	null	SD3neg	P1
F	238	55	4	12.9	0.95	14.3	3.99	10.6	288	33.2	83.2	26.6	6.9	0.71	2to5	D50.9	false	true	false	false	false	false	false	false	false	false	false		SD2neg	P1	SD3neg	P01	SD3	P999	SD2neg	P1
F	52	12	1	7.55	0.68	16.3	4.27	11.4	356	35	82	26.7	9	0.85	<2	Z01.7	false	true	false	false	false	false	false	false	false	false	false		SD2neg	P1	SD3neg	P01	SD3	P999	SD2neg	P1
F	31	7	0	7	0.67	15.6	5.18	13.4	438	39.3	75.9	25.9	1.8	0.12	<2	Z01.7	false	false	false	false	false	false	false	false	false	false	false		SD2neg	P1	SD3neg	P01	SD3	P999	SD2neg	P1
M	678	158	13	36.8	1.51	16.1	4.46	12.7	365	38.4	86.1	28.5	4.8	0.24	>5	Z00.6	true	true	true	false	false	false	false	false	false	false	false	Blastocystis hominis	SD0	P75	SD5neg	P01	null	null	SD3neg	P1
F	574	133	11	40.4	1.54	17	4.54	13.1	242	39.7	87.4	28.9	3.9	0.25	>5	Z00.1	false	true	false	false	false	false	false	false	false	false	false		SD1	P90	SD5neg	P01	null	null	SD3neg	P1
M	240	56	4	19.4	1.06	17.3	4.76	12.8	459	39.6	83.2	26.9	2.7	0.29	2to5	Z00.1	false	true	false	false	false	false	false	false	false	false	false		SD0	P50	SD3neg	P01	SD3	P999	SD2neg	P1
F	53	12	1	9.17	0.735	17	4.32	11.3	748	34.4	79.6	26.2	4	0.45	<2	Z00.1	true	true	false	false	false	false	true	false	false	false	false	Levaduras	SD2neg	P1	SD3neg	P01	SD3	P999	SD2neg	P1
M	417	97	8	23.6	1.33	13.3	4.57	12.3	414	37	81	26.9	16	1.48	>5	Z01.7	true	true	true	true	false	false	false	false	false	false	false	Blastocystis hominis, Endolimax nana	SD2neg	P3	SD5neg	P01	null	null	SD3neg	P1
M	521	121	10	38.2	1.39	19.8	4.8	13.4	469	40	83.3	27.9	4.5	0.3	>5	B82.9	false	true	false	false	false	false	false	false	false	false	false		SD1	P85	SD5neg	P01	null	null	SD3neg	P1
M	163	38	3	13.2	0.934	15.1	4.18	9.6	361	30.2	72.2	23	4.2	0.29	2to5	Z00.6	false	true	false	false	false	false	false	false	false	false	false		SD2neg	P1	SD3neg	P01	SD3	P999	SD2neg	P1
F	834	194	16	62	1.46	29.1	4.17	11.1	292	34.1	81.8	26.6	13.4	0.9	>5	E66.9	false	true	false	false	false	false	false	false	false	false	false		SD3	P999	SD5neg	P01	null	null	SD3neg	P1
F	202	47	3	23.2	1	23.2	5.03	12.9	426	36.9	73.4	25.6	1.4	0.13	2to5	J02.9	false	true	false	false	false	false	false	false	false	false	false		SD1	P90	SD3neg	P01	SD3	P999	SD2neg	P1
F	102	23	1	11.6	82	0	4.69	11.2	486	34.7	74	23.9	1.7	0.11	<2	Z00.1	false	true	false	false	false	false	false	false	false	false	false		SD2neg	P1	SD2neg	P5	SD1	P85	SD3	P999
M	365	85	7	20	1.19	14.1	4.31	11.5	428	33.8	78.4	26.7	1.1	0.09	>5	Z01.7	true	true	true	false	false	false	false	false	false	false	false	Blastocystis hominis	SD3neg	P1	SD5neg	P01	null	null	SD3neg	P1
F	678	158	13	49.5	1.525	21.3	4.58	12.5	371	37.5	81.9	27.3	10.5	0.78	>5	Z00.6	false	true	false	false	false	false	false	false	false	false	false		SD2	P97	SD5neg	P01	null	null	SD3neg	P1
F	417	97	8	19.8	1.155	14.8	4.17	11.3	443	33.6	80.6	27.1	6.4	0.43	>5	E45.X	true	true	false	false	true	false	false	false	false	false	false	Entamoeba coli	SD3neg	P1	SD5neg	P01	null	null	SD3neg	P1
F	202	47	3	20.7	1	20.7	4.97	12.8	420	37.4	75.3	25.8	2.6	0.25	2to5	B82.9	true	true	true	false	false	false	true	false	false	false	false	Blastocystis hominis, Levaduras	SD0	P75	SD3neg	P01	SD3	P999	SD2neg	P1
F	117	27	2	11.1	0.845	15.5	3.87	10.3	364	30.5	78.8	26.6	3.4	0.3	2to5	Z00.6	false	true	false	false	false	false	false	false	false	false	false		SD2neg	P1	SD3neg	P01	SD3	P999	SD2neg	P1
M	417	97	8	23.4	1.185	16.7	4.49	11.4	411	35.1	78.2	25.4	10.3	1.03	>5	Z00.6	true	true	false	true	true	false	false	false	false	false	false	Entamoeba coli, Endolimax nana	SD2neg	P1	SD5neg	P01	null	null	SD3neg	P1
M	626	146	12	55	1.42	27.3	5.61	13.8	380	43.7	77.9	24.6	5.5	0.41	>5	E66.9	true	true	true	false	false	false	false	false	false	false	false	Blastocystis hominis	SD2	P99	SD5neg	P01	null	null	SD3neg	P1
F	730	170	14	55.3	1.499	24.6	4.41	13.1	360	39.6	89.8	29.7	2.9	0.27	>5	Z00.1	false	false	false	false	false	false	false	false	false	false	false		SD2	P99	SD5neg	P01	null	null	SD3neg	P1
M	521	121	10	31.9	1.45	15.2	4.73	13	320	38	80.3	27.5	3.8	0.24	>5	Z00.1	false	true	false	false	false	false	false	false	false	false	false		SD0	P50	SD5neg	P01	null	null	SD3neg	P1
F	23	5	0	7.75	0.627	19.7	5.33	13.7	288	42.2	79.2	25.7	4.5	0.38	<2	Z01.7	false	true	false	false	false	false	false	false	false	false	false		SD2neg	P1	SD3neg	P01	SD3	P999	SD2neg	P1
F	521	121	10	37.6	1.395	19.3	4.89	12.4	285	39.9	81.6	25.4	1.2	0.1	>5	Z01.7	false	true	false	false	false	false	false	false	false	false	false		SD0	P75	SD5neg	P01	null	null	SD3neg	P1
M	417	97	8	32.8	1.35	18	4.66	12.4	456	37.9	81.3	26.6	7.9	0.5	>5	Z01.7	true	true	true	false	false	false	false	false	false	false	false	Blastocystis hominis	SD0	P50	SD5neg	P01	null	null	SD3neg	P1
F	574	133	11	37.2	1.44	17.9	4.82	14.1	194	40.3	83.6	29.3	3.5	0.14	>5	Z00.6	true	true	false	true	false	false	false	false	false	false	false	Endolimax nana	SD0	P75	SD5neg	P01	null	null	SD3neg	P1
F	129	30	2	11	0.855	15	3.24	9.6	458	28.9	89.2	29.6	4.8	0.28	2to5	Z00.6	false	true	false	false	false	false	false	false	false	false	false		SD2neg	P1	SD3neg	P01	SD3	P999	SD2neg	P1
F	230	53	4	14.9	1.016	14.4	4.75	12.6	520	38.6	81.3	26.5	7	1.1	2to5	Z00.6	true	true	false	false	true	false	false	false	false	false	false	Entamoeba coli	SD2neg	P5	SD3neg	P01	SD3	P999	SD2neg	P1
F	574	133	11	37.8	1.44	18.2	4.35	12.9	267	37.2	85.5	29.7	0	0	>5	Z00.6	true	true	false	false	true	false	false	false	false	false	false	Entamoeba coli	SD0	P75	SD5neg	P01	null	null	SD3neg	P1
M	148	34	2	13.3	0.89	16.8	4.75	11.1	220	34.4	72.4	23.4	4	0.32	2to5	Z00.6	false	true	false	false	false	false	false	false	false	false	false		SD2neg	P1	SD3neg	P01	SD3	P999	SD2neg	P1
M	521	121	10	24	1.321	13.8	4.64	13.5	270	38.6	83.2	29.1	6.5	0.36	>5	E44.1	true	true	true	false	false	false	false	false	false	false	false	Blastocystis hominis	SD2neg	P3	SD5neg	P01	null	null	SD3neg	P1
F	678	158	13	49	1.57	19.9	5.29	12.7	344	40.4	76.4	24	3.8	0.2	>5	Z01.7	false	true	false	false	false	false	false	false	false	false	false		SD2	P97	SD5neg	P01	null	null	SD3neg	P1
F	521	121	10	68.7	1.54	29	5.09	13.7	388	41.6	81.7	26.9	7.8	0.82	>5	Z01.7	false	true	false	false	false	false	false	false	false	false	false		SD3	P999	SD5neg	P01	null	null	SD3neg	P1
F	521	121	10	40.2	1.38	21.1	5.03	13.9	372	42	83.5	27.6	7	0.54	>5	E66.0	true	true	false	false	false	true	false	false	false	false	false	Giardia lamblia	SD1	P85	SD5neg	P01	null	null	SD3neg	P1
F	365	85	7	32.8	1.268	20.4	4.48	12.8	280	37.9	84.6	28.6	3.9	0.29	>5	D50.9	true	true	true	true	true	false	false	false	false	false	false	Blastocystis hominis, Entamoeba coli, Endolimax nana	SD0	P50	SD5neg	P01	null	null	SD3neg	P1
F	283	66	5	16	1.055	14.4	4.66	13	391	38.5	82.6	27.9	3.7	0.33	2to5	D50.9	true	true	false	false	true	false	false	false	true	false	false	Entamoeba coli, Chilomastix mesnili	SD1neg	P15	SD3neg	P01	SD3	P999	SD2neg	P1
F	311	72	5	18.4	1.083	15.7	4.56	12.2	385	36.9	80.9	26.8	15.3	1.51	2to5	Z00.6	false	true	false	false	false	false	false	false	false	false	false		SD3neg	P1	SD5neg	P01	null	null	SD3neg	P1
M	313	73	6	17	1.056	15.2	4.62	12.3	700	36.8	79.7	26.6	2	0.2	>5	Z01.7	true	true	false	false	false	true	false	false	false	false	false	Giardia lamblia	SD3neg	P1	SD5neg	P01	null	null	SD3neg	P1
F	521	121	10	31	1.265	19.4	4.77	13.4	379	39.7	83.2	28.1	5.6	0.38	>5	B82.9	true	true	false	false	false	false	false	false	true	false	false	Chilomastix mesnili	SD1neg	P25	SD5neg	P01	null	null	SD3neg	P1
F	626	146	12	45	1.495	20.1	4.28	12.5	264	36.4	85	29.2	6.3	0.5	>5	Z00.6	true	true	true	false	false	false	false	false	false	false	false	Blastocystis hominis	SD1	P95	SD5neg	P01	null	null	SD3neg	P1
F	290	67	5	17.1	1.04	15.8	4.62	12.8	406	36.7	79.4	27.7	8.4	0.96	2to5	Z00.6	false	true	false	false	false	false	false	false	false	false	false		SD3neg	P1	SD5neg	P01	null	null	SD3neg	P1
F	290	67	5	16.9	10.5	0.2	4.47	12.4	414	37.2	83.2	27.7	11.2	1.21	2to5	Z00.6	true	true	false	true	false	false	false	false	false	false	false	Endolimax nana	SD3neg	P1	SD5neg	P01	null	null	SD3neg	P1
F	251	58	4	15.7	0.98	16.3	4.43	11.4	488	34.9	78.8	25.7	8.2	0.68	2to5	Z00.1	false	true	false	false	false	false	false	false	false	false	false		SD2neg	P15	SD3neg	P01	SD3	P999	SD2neg	P1
M	678	158	13	62.2	1.57	25.2	4.56	13.2	402	39.8	87.3	28.9	1.4	0.09	>5	D50.9	false	false	false	false	false	false	false	false	false	false	false		SD3	P999	SD5neg	P01	null	null	SD3neg	P1
F	678	158	13	65	1.544	27.3	4.62	12.7	330	40.3	87.2	27.5	2.5	0.15	>5	E66.0	true	true	true	false	false	false	false	false	false	false	false	Blastocystis hominis	SD3	P999	SD5neg	P01	null	null	SD3neg	P1
F	260	60	4	17.6	1.083	15	4.44	12.3	311	37.3	84	27.7	2.2	0.11	2to5	Z00.6	true	true	true	false	false	false	false	false	false	false	false	Blastocystis hominis	SD1neg	P25	SD3neg	P01	SD3	P999	SD2neg	P1
M	469	109	9	29.1	1.23	19.2	4.64	11.6	403	36.3	78.2	25	1.8	0.1	>5	B82.9	false	false	false	false	false	false	false	false	false	false	false		SD1neg	P25	SD5neg	P01	null	null	SD3neg	P1
M	123	28	2	12.7	0.86	17.2	4.7	12.5	438	37.1	78.9	26.6	4.2	0.28	2to5	Z01.7	false	true	false	false	false	false	false	false	false	false	false		SD2neg	P1	SD3neg	P01	SD3	P999	null	null
M	521	121	10	38.9	1.374	20.6	4.4	12.7	396	38.4	87.3	28.9	5.4	0.34	>5	Z01.7	false	true	false	false	false	false	false	false	false	false	false		SD1	P85	SD5neg	P01	null	null	SD3neg	P1
M	226	52	4	0	0	null	4.53	11.8	481	36.3	80.1	26	6.9	0.53	2to5	Z01.7	false	true	false	false	false	false	false	false	false	false	false		SD2neg	P1	SD3neg	P01	SD2neg	P1	SD2neg	P1
F	469	109	9	33.5	1.263	21	4.85	13.7	393	40.2	82.9	28.2	4.9	0.29	>5	F80.1	false	false	false	false	false	false	false	false	false	false	false		SD0	P50	SD5neg	P01	null	null	SD3neg	P1
M	313	73	6	25.1	1.19	17.7	4.78	13.2	415	39.4	82.4	27.6	1.5	0.14	>5	Z62.1	false	false	false	false	false	false	false	false	false	false	false		SD2neg	P5	SD5neg	P01	null	null	SD3neg	P1
F	521	121	10	47.1	1.303	27.7	4.18	12.9	225	37.8	90.4	30.9	6.6	0.28	>5	Z00.1	false	false	false	false	false	false	false	false	false	false	false		SD2	P97	SD5neg	P01	null	null	SD3neg	P1
M	782	182	15	42.8	1.578	17.2	5.29	14.8	308	45	85.1	28	3.3	0.22	>5	Z00.6	false	true	false	false	false	false	false	false	false	false	false		SD1	P95	SD5neg	P01	null	null	SD3neg	P1
M	417	97	8	33.8	1.26	21.3	4.53	12.7	410	37.9	83.7	28	3.3	0.16	>5	E66.0	false	true	false	false	false	false	false	false	false	false	false		SD0	P50	SD5neg	P01	null	null	SD3neg	P1
F	271	63	5	15	1.064	13.2	4.46	11.7	362	36.4	81.6	26.2	9.1	0.69	2to5	E44.1	false	true	false	false	false	false	false	false	false	false	false		SD2neg	P5	SD3neg	P01	SD3	P999	SD2neg	P1
F	97	22	1	8.6	0.774	14.4	4.09	11	236	32.8	80.2	26.9	2.5	0.21	<2	E45.X	false	true	false	false	false	false	false	false	false	false	false		SD2neg	P1	SD3neg	P01	SD3	P999	SD2neg	P1
M	168	39	3	13	0.911	15.7	4.86	12.6	258	37.9	78	25.9	3.2	0.32	2to5	Z01.7	false	true	false	false	false	false	false	false	false	false	false		SD2neg	P1	SD3neg	P01	SD3	P999	SD2neg	P1
F	521	121	10	52.3	1.463	24.4	5.47	13.2	570	43.5	79.5	24.1	4.6	0.43	>5	Z00.1	false	true	false	false	false	false	false	false	false	false	false		SD2	P99	SD5neg	P01	null	null	SD3neg	P1
M	574	133	11	56	1.47	25.9	4.51	12.2	306	37.9	84	27.1	5.5	0.3	>5	Z01.7	false	true	false	false	false	false	false	false	false	false	false		SD2	P99	SD5neg	P01	null	null	SD3neg	P1
M	168	39	3	13.7	0.918	16.3	4.21	10.9	380	32.1	76.2	25.9	4.4	0.35	2to5	E44.1	false	true	false	false	false	false	false	false	false	false	false		SD2neg	P1	SD3neg	P01	SD3	P999	SD2neg	P1
M	521	121	10	34.7	1.411	17.4	4.35	11.6	297	34.5	79.3	26.7	13.8	0.91	>5	Z00.6	true	true	true	false	false	false	false	false	false	false	false	Blastocystis hominis	SD0	P50	SD5neg	P01	null	null	SD3neg	P1
M	313	73	6	20.8	1.106	17	4.17	11.1	389	33.2	79.6	26.6	4.8	0.33	>5	Z00.6	true	true	true	false	false	false	false	false	false	false	false	Blastocystis hominis	SD3neg	P1	SD5neg	P01	null	null	SD3neg	P1
M	626	146	12	41	1.5	18.2	4.43	12.4	256	37.2	84	28	10.9	0.51	>5	Z00.6	true	true	true	false	false	false	false	false	false	false	false	Blastocystis hominis	SD1	P90	SD5neg	P01	null	null	SD3neg	P1
M	287	67	5	19.5	1.098	16.2	4.73	13.3	324	38.1	80.5	28.1	0.8	0.04	2to5	Z00.6	false	true	false	false	false	false	false	false	false	false	false		SD3neg	P1	SD5neg	P01	null	null	SD3neg	P1
M	313	73	6	21.1	1138	0	4.06	11.5	245	34.8	85.7	28.3	21.6	0.92	>5	Z63.5	false	false	false	false	false	false	false	false	false	false	false		SD3neg	P1	SD4	P999	null	null	SD4	P999
F	26	6	0	8	0.618	20.9	3.22	9.7	468	27.2	84.5	30.1	2.4	0.13	<2	Z01.7	false	false	false	false	false	false	false	false	false	false	false		SD2neg	P1	SD3neg	P01	SD3	P999	SD2neg	P1
F	263	61	5	17.5	1.072	15.2	4.88	12.2	421	37.4	76.6	25	4.1	0.24	2to5	B82.9	true	true	true	false	false	false	false	false	false	false	false	Blastocystis hominis	SD1neg	P25	SD3neg	P01	SD3	P999	SD2neg	P1
M	469	109	9	39.5	1.37	21	5.02	13.8	331	41.1	81.9	27.5	11.1	0.78	>5	Z01.7	false	true	false	false	false	false	false	false	false	false	false		SD1	P90	SD5neg	P01	null	null	SD3neg	P1
F	155	36	2	11.1	0.917	13.2	4.63	12.4	452	37.1	80.1	26.8	2.3	0.2	2to5	Z01.7	false	true	false	false	false	false	false	false	false	false	false		SD2neg	P1	SD3neg	P01	SD3	P999	SD2neg	P1
M	305	71	5	20.2	1.177	14.6	4.64	12.4	316	37.1	80	26.7	9.3	0.5	2to5	B89.X	true	true	false	false	true	true	false	false	true	false	false	Giardia lamblia, Entamoeba coli, Chilomastix mesnili	SD3neg	P1	SD5neg	P01	null	null	SD3neg	P1
M	469	109	9	33.4	1.36	18.1	4.89	13.1	407	38.8	79.3	26.8	9.9	0.58	>5	B89.X	true	true	false	false	true	true	false	false	true	false	false	Giardia lamblia, Entamoeba coli, Chilomastix mesnili	SD0	P50	SD5neg	P01	null	null	SD3neg	P1
M	144	33	2	14	0.905	17.1	4.59	11.7	304	35.6	77.6	25.5	4.5	0.52	2to5	Z01.7	true	true	true	false	false	false	false	false	false	false	false	Blastocystis hominis	SD2neg	P1	SD3neg	P01	SD3	P999	SD2neg	P1
M	574	133	11	62	1.449	29.5	5.1	13.2	318	40.6	79.6	25.9	2.4	0.23	>5	E66.9	false	true	false	false	false	false	false	false	false	false	false		SD3	P999	SD5neg	P01	null	null	SD3neg	P1
M	417	97	8	39.3	1.25	25.2	5.08	14.1	353	42.1	82.9	27.8	4.2	0.34	>5	E66.9	false	true	false	false	false	false	false	false	false	false	false		SD1	P90	SD5neg	P01	null	null	SD3neg	P1
F	81	19	1	9.78	0.762	16.8	4.6	11.3	609	33.6	73	24.6	2.6	0.3	<2	Z00.6	false	true	false	false	false	false	false	false	false	false	false		SD2neg	P1	SD3neg	P01	SD3	P999	SD2neg	P1
M	313	73	6	20	1.14	15.4	4.2	11.3	451	32.9	78.3	26.9	10.8	0.83	>5	Z00.6	false	true	false	false	false	false	false	false	false	false	false		SD3neg	P1	SD5neg	P01	null	null	SD3neg	P1
M	64	15	1	10.3	0.78	16.9	4.27	10.2	392	30.7	71.9	23.9	2.6	0.29	<2	Z00.6	false	true	false	false	false	false	false	false	false	false	false		SD2neg	P1	SD3neg	P01	SD3	P999	null	null
F	730	170	14	76.4	1.588	30.3	4.57	12.5	543	39.3	86	27.4	1.6	0.08	>5	E66.9	false	false	false	false	false	false	false	false	false	false	false		SD4	P999	SD5neg	P01	null	null	SD3neg	P1
M	220	51	4	14.8	95.7	0	4.46	11.9	362	35.8	80.3	26.7	4.6	0.33	2to5	Z00.6	false	true	false	false	false	false	false	false	false	false	false		SD2neg	P5	SD3neg	P01	SD0	P50	SD3	P999
M	365	85	7	20.4	1.152	15.4	4.33	13	420	38.1	88	30	6.4	0.51	>5	E45.X	false	true	false	false	false	false	false	false	false	false	false		SD3neg	P1	SD5neg	P01	null	null	SD3neg	P1
M	574	133	11	52.7	1.41	26.5	4.68	13	317	39.4	84.2	27.8	4.2	0.25	>5	E66.9	true	true	false	false	true	false	false	false	false	false	false	Entamoeba coli	SD2	P99	SD5neg	P01	null	null	SD3neg	P1
M	678	158	13	52.2	1.503	23.1	4.86	13.8	405	41.4	85.2	28.4	11	0.93	>5	J00.X	false	false	false	false	false	false	false	false	false	false	false		SD2	P99	SD5neg	P01	null	null	SD3neg	P1
F	313	73	6	24.7	1.122	19.6	4.52	11.5	302	36.3	80.3	25.4	11.8	0.87	>5	H60.5	false	true	false	false	false	false	false	false	false	false	false		SD2neg	P5	SD5neg	P01	null	null	SD3neg	P1
F	252	58	4	14.8	1.016	14.3	4.44	11.7	635	36.1	81.3	26.4	2	0.27	2to5	J02.9	true	true	true	false	true	false	false	false	false	false	false	Blastocystis hominis, Entamoeba coli	SD2neg	P5	SD3neg	P01	SD3	P999	SD2neg	P1
M	157	36	3	13.3	0.905	16.2	4.46	11.1	274	33	74	24.9	3.9	0.19	2to5	Z01.7	false	true	false	false	false	false	false	false	false	false	false		SD2neg	P1	SD3neg	P01	SD3	P999	SD2neg	P1
M	521	121	10	27.1	1.29	16.3	4.63	12.9	267	37.3	80.6	27.9	4.6	0.29	>5	Z01.7	true	true	true	false	true	false	false	false	false	false	false	Blastocystis hominis, Entamoeba coli	SD1neg	P15	SD5neg	P01	null	null	SD3neg	P1
F	90	21	1	11	0.765	18.8	4.46	10.5	419	32	71.7	23.5	4.5	0.26	<2	Z01.7	false	true	false	false	false	false	false	false	false	false	false		SD2neg	P1	SD3neg	P01	SD3	P999	SD2neg	P1
M	176	41	3	13.2	0.962	14.3	4.19	10.5	438	31.1	74.2	25.1	1	0.05	2to5	Z00.6	false	true	false	false	false	false	false	false	false	false	false		SD2neg	P1	SD3neg	P01	SD3	P999	SD2neg	P1
M	365	85	7	26.8	1.238	17.5	4.38	12.2	302	36.2	82.6	27.9	6.7	0.48	>5	E66.0	true	true	true	false	false	true	false	false	false	false	false	Blastocystis hominis, Giardia lamblia	SD1neg	P15	SD5neg	P01	null	null	SD3neg	P1
M	224	52	4	25.6	1.088	21.6	4.89	12.3	369	38	77.7	25.2	2.6	0.26	2to5	J02.9	true	true	true	false	true	false	false	false	false	false	false	Blastocystis hominis, Entamoeba coli	SD2	P99	SD3neg	P01	SD3	P999	SD2neg	P1
F	417	97	8	29.1	1.305	17.1	4.76	11.2	325	36.2	76.1	23.5	2.3	0.13	>5	J02.9	true	true	true	false	true	false	false	false	false	false	false	Blastocystis hominis, Entamoeba coli	SD1neg	P25	SD5neg	P01	null	null	SD3neg	P1
M	229	53	4	14.7	0.994	14.9	4.3	11.3	368	34.2	79.5	26.3	5.4	0.27	2to5	Z00.6	false	false	false	false	false	false	false	false	false	false	false		SD2neg	P5	SD3neg	P01	SD3	P999	SD2neg	P1
M	521	121	10	32.4	1.34	18	4.48	11.9	323	36.5	81.5	26.6	2.4	0.1	>5	Z00.6	true	true	true	false	false	false	false	false	false	false	false	Blastocystis hominis	SD0	P50	SD5neg	P01	null	null	SD3neg	P1
M	417	97	8	40.7	1.353	22.2	4.94	12.2	490	38.2	77.3	24.7	5.8	0.24	>5	Q53.1	false	true	false	false	false	false	false	false	false	false	false		SD1	P90	SD5neg	P01	null	null	SD3neg	P1
M	313	73	6	19.2	1.115	15.4	4.39	12.4	289	35.6	81.1	28.2	1.1	0.08	>5	Z00.1	false	true	false	false	false	false	false	false	false	false	false		SD3neg	P1	SD5neg	P01	null	null	SD3neg	P1
M	678	158	13	54.3	1.54	22.9	4.17	10.4	634	33.8	81.1	24.9	2.7	0.21	>5	D50.9	true	true	false	false	false	true	false	false	false	false	false	Giardia lamblia	SD2	P99	SD5neg	P01	null	null	SD3neg	P1
M	268	62	5	20.2	1.081	17.3	4.28	11.4	342	35.3	82.5	26.6	3.2	0.15	2to5	Z01.7	true	true	true	false	false	false	false	false	false	false	false	Blastocystis hominis	SD0	P75	SD3neg	P01	SD3	P999	SD2neg	P1
F	417	97	8	23.4	1.199	16.3	4.43	12	175	35.7	80.6	27.1	3.3	0.16	>5	Z01.7	false	true	false	false	false	false	false	false	false	false	false		SD2neg	P1	SD5neg	P01	null	null	SD3neg	P1
M	469	109	9	51.5	1.444	24.7	5.14	13.7	235	41	79.8	26.7	8.1	0.58	>5	E66.9	true	true	true	false	false	false	false	false	false	false	false	Blastocystis hominis	SD2	P99	SD5neg	P01	null	null	SD3neg	P1
M	365	85	7	36.1	1.261	22.7	4.57	12.9	297	38	83.2	28.2	1.9	0.13	>5	E66.9	false	true	false	false	false	false	false	false	false	false	false		SD0	P75	SD5neg	P01	null	null	SD3neg	P1
M	417	97	8	43.6	1.31	25.4	4.39	12.3	294	37.4	85.2	28	4.1	0.37	>5	Z01.7	false	true	false	false	false	false	false	false	false	false	false		SD1	P95	SD5neg	P01	null	null	SD3neg	P1
M	64	14	1	10.1	0.73	19	4.74	13.1	263	39.1	82.5	27.6	4.9	0.3	<2	Z00.6	false	false	false	false	false	false	false	false	false	false	false		SD2neg	P1	SD3neg	P01	SD3	P999	null	null
F	365	85	7	20.2	1.144	15.4	3.97	11.1	430	32.8	82.6	28	6.6	0.46	>5	Z00.6	true	true	true	false	false	false	false	false	false	false	false	Blastocystis hominis	SD3neg	P1	SD5neg	P01	null	null	SD3neg	P1
M	276	64	5	21.2	1.122	16.8	4.39	12.4	256	36.3	82.7	28.2	9.8	0.48	2to5	Z00.6	true	true	true	false	false	false	false	false	false	false	false	Blastocystis hominis	SD1	P85	SD3neg	P01	SD3	P999	SD2neg	P1
M	194	45	3	13.4	0.943	15.1	3.96	11.2	248	32.9	83.1	28.3	2.9	0.22	2to5	B82.9	true	true	false	false	false	false	false	true	false	false	false	Oxiuros	SD2neg	P1	SD3neg	P01	SD3	P999	SD2neg	P1
M	90	21	1	12.32	0.82	18.3	4.28	10.4	263	32.5	75.9	24.3	1.8	0.11	<2	Z00.6	false	true	false	false	false	false	false	false	false	false	false		SD2neg	P1	SD3neg	P01	SD3	P999	null	null
F	313	73	6	25.7	1.172	18.7	4.74	13	449	39.7	83.8	27.4	4.9	0.37	>5	Z01.7	false	true	false	false	false	false	false	false	false	false	false		SD2neg	P5	SD5neg	P01	null	null	SD3neg	P1
M	417	97	8	38.9	1.245	25.1	4.51	12.6	314	37.3	82.7	27.9	13.5	0.83	>5	E66.0	true	true	true	false	false	true	false	false	false	false	false	Blastocytis hominis, Giardia lamblia	SD1	P85	SD5neg	P01	null	null	SD3neg	P1
M	678	158	13	46.4	1.597	18.2	4.54	12.6	338	38	83.7	27.8	5.9	0.4	>5	Z00.1	false	true	false	false	false	false	false	false	false	false	false		SD2	P97	SD5neg	P01	null	null	SD3neg	P1
M	417	97	8	25.9	1.238	16.9	5.05	13	302	40.1	79.4	25.7	6.1	0.33	>5	Z00.6	false	false	false	false	false	false	false	false	false	false	false		SD2neg	P10	SD5neg	P01	null	null	SD3neg	P1
M	574	133	11	37.9	1.346	20.9	4.94	12.3	344	37.5	75.9	24.9	3.2	0.22	>5	E66.8	false	false	false	false	false	false	false	false	false	false	false		SD1	P85	SD5neg	P01	null	null	SD3neg	P1
F	678	158	13	43	1.58	17.2	4.65	13	346	38.8	83.4	28	2.4	0.14	>5	Z01.7	true	true	true	false	false	false	false	false	false	false	false	Blastocystis hominis	SD1	P90	SD5neg	P01	null	null	SD3neg	P1
F	417	97	8	36.3	1.228	24.1	4.4	12.4	339	37.8	85.9	28.2	17.6	1.21	>5	Z01.7	false	true	false	false	false	false	false	false	false	false	false		SD0	P75	SD5neg	P01	null	null	SD3neg	P1
F	66	15	1	9.1	0.73	17.1	4.14	10.2	516	32.8	79.2	24.6	2.9	0.32	<2	D50.9	false	true	false	false	false	false	false	false	false	false	false		SD2neg	P1	SD3neg	P01	SD3	P999	SD2neg	P1
F	195	45	3	15.8	0.96	17.1	4.91	13	332	40.9	83.3	26.5	1.7	0.11	2to5	Z00.6	false	true	false	false	false	false	false	false	false	false	false		SD1neg	P15	SD3neg	P01	SD3	P999	SD2neg	P1
M	469	109	9	57.3	1.465	26.7	4.81	13.1	307	39.3	81.7	27.2	10.4	0.72	>5	E66.9	true	true	true	false	false	false	false	false	false	false	false	Blastocystis hominis	SD3	P99	SD5neg	P01	null	null	SD3neg	P1
F	574	133	11	41	1.415	20.5	4.92	13.7	274	42.4	86.2	27.8	3.1	0.18	>5	E66.8	true	true	true	false	false	false	false	false	false	false	false	Blastocystis hominis	SD1	P90	SD5neg	P01	null	null	SD3neg	P1
M	678	158	13	35.3	1.49	15.9	4.22	11.9	408	35.4	83.9	28.2	8.5	0.49	>5	Z00.6	false	true	false	false	false	false	false	false	false	false	false		SD0	P75	SD5neg	P01	null	null	SD3neg	P1
M	730	170	14	77	1.6	30.1	5.37	15.1	416	47.3	88.1	28.1	2.5	0.16	>5	E66.9	true	true	true	false	false	false	false	false	false	false	false	Blastocystis hominis	SD4	P999	SD5neg	P01	null	null	SD3neg	P1
M	50	11	0	8.6	0.734	16	4.28	10.2	319	32.2	75.2	23.8	3.5	0.29	<2	Z00.1	false	false	false	false	false	false	false	false	false	false	false		SD2neg	P1	SD3neg	P01	SD3	P999	null	null
M	148	34	2	14.3	0.905	17.5	4.88	12.8	440	37.8	77.5	26.2	8.3	0.86	2to5	Z00.6	false	true	false	false	false	false	false	false	false	false	false		SD2neg	P3	SD3neg	P01	SD3	P999	SD2neg	P1
M	521	121	10	32.8	1.33	18.5	4.51	12.7	413	38.2	84.7	28.2	10.1	0.5	>5	Z00.6	true	true	true	true	true	false	false	false	false	false	false	Blastocystis hominis, Entamoeba coli, Endolimax nana	SD0	P50	SD5neg	P01	null	null	SD3neg	P1
M	278	65	5	24.7	1.157	18.5	3.92	10.4	344	31.7	80.9	26.5	2.5	0.1	2to5	E66.8	true	true	false	false	false	false	false	false	true	false	false	Chilomastix mesnili	SD2	P97	SD3neg	P01	SD3	P999	SD2neg	P1
M	172	40	3	9.9	0.83	14.4	3.57	9	368	27.6	77.3	25.2	2.5	0.19	2to5	Z00.6	true	true	false	false	false	false	false	false	true	false	false	Chilomastix mesnili	SD2neg	P1	SD3neg	P01	SD3	P999	SD2neg	P1
F	133	31	2	12.8	87.6	0	4.11	10.4	384	31.4	76.4	25.3	1	0.1	2to5	Z00.6	true	true	true	false	false	false	false	false	false	false	false	Blastocystis hominis	SD2neg	P1	SD3neg	P01	SD0	P75	SD3	P999
M	521	121	10	28.8	1.282	17.5	4.19	12.1	322	35.5	84.7	28.9	9.2	0.65	>5	Z01.7	false	true	false	false	false	false	false	false	false	false	false		SD1neg	P25	SD5neg	P01	null	null	SD3neg	P1
M	313	73	6	19.2	1.143	14.7	4.62	12.5	261	37.2	80.5	27.1	7.3	0.29	>5	Z01.7	true	true	false	false	false	true	false	false	false	false	false	Giardia lamblia	SD3neg	P1	SD5neg	P01	null	null	SD3neg	P1
M	168	39	3	12.6	0.946	14.1	4.53	11.8	230	34.7	76.6	26	11.1	0.51	2to5	J00.X	false	true	false	false	false	false	false	false	false	false	false		SD2neg	P1	SD3neg	P01	SD3	P999	SD2neg	P1
M	678	158	13	50	1.51	21.9	4.44	11.8	283	36.3	81.8	26.6	9.8	0.6	>5	B82.9	true	true	true	false	false	false	false	false	false	false	false	Blastocystis hominis	SD2	P99	SD5neg	P01	null	null	SD3neg	P1
M	272	63	5	17	1068	0	5.06	14	494	41.3	81.6	27.7	0.4	0.04	2to5	Z01.7	false	true	false	false	false	false	false	false	false	false	false		SD1neg	P25	SD3	P999	SD2neg	P1	SD3	P999
M	365	85	7	21.1	1.18	15.2	4.88	12.6	334	38.6	79.1	25.8	4.3	0.28	>5	Z01.7	false	true	false	false	false	false	false	false	false	false	false		SD3neg	P1	SD5neg	P01	null	null	SD3neg	P1
M	417	97	8	24.8	1.205	17.1	4.01	12.2	290	35.6	88.8	30.4	2	0.14	>5	Z62.0	false	true	false	false	false	false	false	false	false	false	false		SD2neg	P5	SD5neg	P01	null	null	SD3neg	P1
F	469	109	9	54.3	1.499	24.2	4.73	12	412	36.9	78	25.4	4	0.3	>5	J00.X	false	true	false	false	false	false	false	false	false	false	false		SD2	P99	SD5neg	P01	null	null	SD3neg	P1
F	521	121	10	29.8	1.37	15.9	3.9	11.6	354	35	89.7	29.7	9.2	0.76	>5	Z00.6	false	true	false	false	false	false	false	false	false	false	false		SD1neg	P25	SD5neg	P01	null	null	SD3neg	P1
M	210	49	4	14.7	0.965	15.8	4.37	11.5	373	34	77.8	26.3	1.5	0.09	2to5	Z00.1	true	true	false	false	false	true	false	false	false	false	false	Giardia lamblia	SD2neg	P5	SD3neg	P01	SD3	P999	SD2neg	P1
M	417	97	8	24.7	1.17	18	4.29	11.7	283	34.7	80.9	27.3	5.4	0.29	>5	Z00.6	true	true	true	false	false	true	false	false	false	false	false	Blastocystis hominis, Giardia lamblia	SD2neg	P5	SD5neg	P01	null	null	SD3neg	P1
F	220	51	4	21.2	1.05	19.2	4.63	12	317	35.9	77.5	25.9	1.8	0.15	2to5	Z01.7	false	true	false	false	false	false	false	false	false	false	false		SD1	P75	SD3neg	P01	SD3	P999	SD2neg	P1
M	76	17	1	9.49	0.76	16.4	4.6	11	551	35.1	76.3	23.9	6	0.67	<2	Z00.6	false	true	false	false	false	false	false	false	false	false	false		SD2neg	P1	SD3neg	P01	SD3	P999	null	null
M	365	85	7	19.8	1.172	14.4	3.94	11	350	32.7	83	27.9	8.3	0.65	>5	Z01.7	false	true	false	false	false	false	false	false	false	false	false		SD3neg	P1	SD5neg	P01	null	null	SD3neg	P1
F	469	109	9	47.4	1.41	23.8	4.56	12.5	333	39.3	86.2	27.4	0.9	0.06	>5	E66.8	true	true	true	false	false	false	false	false	false	false	false	Blastocystis hominis	SD2	P97	SD5neg	P01	null	null	SD3neg	P1
M	574	133	11	62.4	1.52	27	4.75	13.3	336	39.1	82.3	28	2.6	0.18	>5	E66.0	true	true	true	true	false	false	false	false	false	false	false	Blastocystis hominis, Endolimax nana	SD3	P999	SD5neg	P01	null	null	SD3neg	P1
M	574	133	11	34.6	1.357	18.8	4.35	13.3	262	39.3	90.3	30.6	7	0.65	>5	D50.9	false	true	false	false	false	false	false	false	false	false	false		SD0	P50	SD5neg	P01	null	null	SD3neg	P1
F	417	97	8	21.9	1.22	14.7	4.29	11.1	310	34.4	80.2	25.9	7.3	0.86	>5	Z01.7	true	true	true	false	false	false	false	false	false	false	false	Blastocystis hominis	SD3neg	P1	SD5neg	P01	null	null	SD3neg	P1
F	626	146	12	53	1.48	24.2	5.36	13.8	287	43.9	81.9	25.7	1.5	0.09	>5	Z00.1	false	false	false	false	false	false	false	false	false	false	false		SD2	P99	SD5neg	P01	null	null	SD3neg	P1
F	574	133	11	37.8	1.46	17.7	4.38	12.3	212	38.2	87.2	28.1	4.8	0.28	>5	J00.X	false	true	false	false	false	false	false	false	false	false	false		SD0	P75	SD5neg	P01	null	null	SD3neg	P1
F	469	109	9	26	1.31	15.2	4.73	12.7	258	39.8	84.1	26.8	6.8	0.54	>5	D50.9	true	true	false	true	false	false	false	false	false	false	false	Endolimax nana	SD2neg	P10	SD5neg	P01	null	null	SD3neg	P1
M	220	51	4	13.4	0.925	15.7	4.32	11.3	378	33	76.4	26.2	4.5	0.33	2to5	E45.X	false	false	false	false	false	false	false	false	false	false	false		SD2neg	P1	SD3neg	P01	SD3	P999	SD2neg	P1
F	140	32	2	12.5	0.89	15.8	5.22	13.6	531	42.3	81	26.1	1.9	0.17	2to5	Z01.7	false	true	false	false	false	false	false	false	false	false	false		SD2neg	P1	SD3neg	P01	SD3	P999	SD2neg	P1
M	574	133	11	29.7	1.32	17	4.89	12.7	300	37.5	76.7	26	2.5	0.14	>5	B82.9	true	true	true	false	false	false	false	false	false	false	false	Blastocystis hominis	SD1neg	P25	SD5neg	P01	null	null	SD3neg	P1
F	197	46	3	14.3	0.92	16.9	4.06	11	564	33.1	81.5	27.1	3.4	0.3	2to5	Z01.7	true	true	false	false	false	false	false	true	false	false	false	Oxiuros	SD2neg	P3	SD3neg	P01	SD3	P999	SD2neg	P1
F	469	109	9	30.6	1.3	18.1	4.22	12	295	36.1	85.5	28.4	13.6	0.66	>5	B82.9	true	true	false	false	false	true	false	true	false	false	false	Giardia lamblia, Oxiuros	SD1neg	P25	SD5neg	P01	null	null	SD3neg	P1
M	272	63	5	20.3	1.12	16.2	4.59	12.9	374	37.8	82.4	28.1	1.4	0.12	2to5	Z00.1	true	true	true	false	false	false	false	false	false	false	false	Blastocystis hominis	SD0	P75	SD3neg	P01	SD3	P999	SD2neg	P1
F	251	58	4	13.2	0.99	13.5	4.96	12.8	596	40	80.6	25.8	1.2	0.12	2to5	Z00.6	true	true	false	false	true	false	false	false	false	false	false	Entamoeba coli	SD2neg	P1	SD3neg	P01	SD3	P999	SD2neg	P1
F	266	62	5	16.6	1.028	15.7	4.14	11.4	442	33.6	81.2	27.5	6.7	0.55	2to5	Z00.6	false	true	false	false	false	false	false	false	false	false	false		SD1neg	P25	SD3neg	P01	SD3	P999	SD2neg	P1
M	417	97	8	21	1.185	15	4.27	12.1	378	35.3	82.7	28.3	1.7	0.11	>5	Z00.6	false	true	false	false	false	false	false	false	false	false	false		SD3neg	P1	SD5neg	P01	null	null	SD3neg	P1
M	313	73	6	28.4	1.234	18.7	4.39	12.7	231	37.2	84.7	28.9	3	0.22	>5	E66.8	false	true	false	false	false	false	false	false	false	false	false		SD1neg	P25	SD5neg	P01	null	null	SD3neg	P1
M	220	51	4	12	0.855	16.4	4.05	10	493	31.2	77	24.7	0.4	0.03	2to5	Z00.6	true	true	true	false	false	false	false	false	false	false	false	Blastocystis hominis	SD2neg	P1	SD3neg	P01	SD3	P999	SD2neg	P1
M	91	21	1	9.8	0.76	17	5.11	10.7	425	35.2	68.9	20.9	4.2	0.36	<2	Z00.0	false	false	false	false	false	false	false	false	false	false	false		SD2neg	P1	SD3neg	P01	SD3	P999	null	null
F	168	39	3	15	93.8	0	4.99	13	375	40	80.2	26.1	2	0.15	2to5	J00.X	false	true	false	false	false	false	false	false	false	false	false		SD2neg	P5	SD3neg	P01	SD1	P85	SD3	P999
M	678	158	13	54.3	1.572	22	4.77	14	220	41.2	86.4	29.4	3.1	0.24	>5	Z00.1	true	true	false	false	false	true	false	false	false	false	false	Giardia lamblia	SD2	P99	SD5neg	P01	null	null	SD3neg	P1
F	521	121	10	35.3	1.349	19.4	4.93	12.8	306	40.2	81.5	26	3.4	0.2	>5	Z01.7	false	true	false	false	false	false	false	false	false	false	false		SD0	P50	SD5neg	P01	null	null	SD3neg	P1
M	626	146	12	39.6	1.464	18.5	5.08	13.5	292	41	80.7	26.6	14.4	0.77	>5	Z01.7	true	true	true	false	false	false	false	false	false	false	false	Blastocystis hominis	SD1	P90	SD5neg	P01	null	null	SD3neg	P1
F	261	60	5	15.2	1.028	14.4	4.44	11.9	311	35.5	80	26.8	3.6	0.32	2to5	Z00.1	false	false	false	false	false	false	false	false	false	false	false		SD2neg	P10	SD3neg	P01	SD3	P999	SD2neg	P1
M	469	109	9	30.5	1.324	17.4	4.61	12.8	329	37.8	82	27.8	14.1	1.57	>5	Z62.0	true	true	false	false	false	false	false	true	false	false	false	Oxiuros	SD1neg	P25	SD5neg	P01	null	null	SD3neg	P1
M	365	85	7	29.9	1.25	19.1	4.25	11.4	462	33	77.6	26.8	5.4	0.66	>5	J00.X	false	true	false	false	false	false	false	false	false	false	false		SD1neg	P25	SD5neg	P01	null	null	SD3neg	P1
F	272	63	5	16.5	1.058	14.7	4.07	11.5	393	34.8	85.5	28.3	9.1	0.57	2to5	Z62.1	false	true	false	false	false	false	false	false	false	false	false		SD1neg	P25	SD3neg	P01	SD3	P999	SD2neg	P1
M	678	158	13	46	1.49	20.7	4.1	11.1	404	33.9	82.7	27.1	6	0.42	>5	Z62.0	true	true	true	false	false	false	false	false	false	false	false	Blastocystis hominis	SD2	P97	SD5neg	P01	null	null	SD3neg	P1
F	313	73	6	26.5	1.16	19.7	4.5	11.7	431	35.6	79.1	26	8.8	0.65	>5	J02.9	true	true	true	false	false	false	false	false	false	false	false	Blastocystis hominis	SD2neg	P10	SD5neg	P01	null	null	SD3neg	P1
F	574	133	11	48	1.4	24.5	4.99	13.7	363	41.9	84	27.5	5.6	0.57	>5	J20.9	false	true	false	false	false	false	false	false	false	false	false		SD2	P97	SD5neg	P01	null	null	SD3neg	P1
F	313	73	6	26.1	1.13	20.4	4.61	13.1	318	39.6	85.9	28.4	3.6	0.38	>5	Z00.1	false	true	false	false	false	false	false	false	false	false	false		SD2neg	P10	SD5neg	P01	null	null	SD3neg	P1
M	220	51	4	16.7	1.05	15.1	5.2	13.3	355	40.8	78.5	25.6	3.1	0.21	2to5	Z62.1	false	true	false	false	false	false	false	false	false	false	false		SD1neg	P25	SD3neg	P01	SD3	P999	SD2neg	P1
F	64	14	1	8.6	0.75	15.3	4.33	11.5	377	34.9	80.6	26.6	2.3	0.18	<2	Z00.6	false	true	false	false	false	false	false	false	false	false	false		SD2neg	P1	SD3neg	P01	SD3	P999	SD2neg	P1
M	220	51	4	14.5	0.96	15.7	3.82	10.6	453	31.9	83.5	27.7	2.5	0.21	2to5	Z00.6	true	true	true	false	false	false	false	false	false	false	false	Blastocystis hominis	SD2neg	P3	SD3neg	P01	SD3	P999	SD2neg	P1
M	782	182	15	32.6	1.375	17.2	4.82	12.5	340	39.1	81.1	25.9	1	0.08	>5	Z00.6	true	true	true	false	false	true	false	false	false	false	false	Blastocystis hominis, Giardia lamblia	SD0	P50	SD5neg	P01	null	null	SD3neg	P1
M	730	170	14	76.3	1.72	25.8	4.62	13.2	309	40.2	87	28.6	1.3	0.09	>5	E66.8	true	true	true	true	false	false	false	false	false	false	false	Blastocystis hominis, Endolimax nana	SD4	P999	SD5neg	P01	null	null	SD3neg	P1
M	168	39	3	13.7	0.934	15.7	4.76	12.3	458	37.2	78.2	25.8	9.7	0.88	2to5	Z01.7	false	false	false	false	false	false	false	false	false	false	false		SD2neg	P1	SD3neg	P01	SD3	P999	SD2neg	P1
F	271	63	5	16.8	1.05	15.2	4.07	11.5	304	34.9	85.7	28.3	15	0.99	2to5	Z00.6	true	true	true	false	false	false	false	false	false	false	false	Blastocystis hominis	SD1neg	P25	SD3neg	P01	SD3	P999	SD2neg	P1
M	574	133	11	58.3	1.454	27.6	4.67	13	395	40.5	86.7	27.8	4.8	0.52	>5	E66.0	false	true	false	false	false	false	false	false	false	false	false		SD3	P999	SD5neg	P01	null	null	SD3neg	P1
F	313	73	6	18.4	1.09	15.5	4.34	11.8	454	35.6	82	27.2	9.9	0.94	>5	Z01.7	false	true	false	false	false	false	false	false	false	false	false		SD3neg	P1	SD5neg	P01	null	null	SD3neg	P1
F	184	43	3	15.7	1.01	15.4	4.19	11.6	294	34.1	81.4	27.7	14.8	1.63	2to5	Z01.7	false	true	false	false	false	false	false	false	false	false	false		SD2neg	P15	SD3neg	P01	SD3	P999	SD2neg	P1
M	730	170	14	80	1.69	28	5.1	13.5	385	40.7	79.8	26.5	5.8	0.46	>5	Z01.7	false	true	false	false	false	false	false	false	false	false	false		SD4	P999	SD5neg	P01	null	null	SD3neg	P1
M	521	121	10	30.3	1.35	16.6	4.33	12.1	256	36.9	85.2	27.9	17.7	1.63	>5	N47.X	false	false	false	false	false	false	false	false	false	false	false		SD1neg	P25	SD5neg	P01	null	null	SD3neg	P1
F	626	146	12	52.3	1.54	22.1	4.67	12.6	311	39.8	85.2	27	14.2	0.91	>5	Z00.1	false	false	false	false	false	false	false	false	false	false	false		SD2	P99	SD5neg	P01	null	null	SD3neg	P1
M	220	51	4	15	0.985	15.5	4.08	10.8	421	33.1	81.1	26.5	5.1	0.35	2to5	Z01.7	true	true	true	true	false	false	false	false	false	false	false	Blastocystis hominis, Endolimax nana	SD2neg	P5	SD3neg	P01	SD3	P999	SD2neg	P1
F	253	59	4	18.3	1.07	16	4.85	12.6	460	38.9	80.2	26	2.4	0.16	2to5	Z62.1	false	true	false	false	false	false	false	false	false	false	false		SD0	P50	SD3neg	P01	SD3	P999	SD2neg	P1
F	272	63	5	16	0.996	16.1	4.44	12.1	395	35.9	80.9	27.3	0.8	0.08	2to5	Z01.7	false	true	false	false	false	false	false	false	false	false	false		SD1neg	P15	SD3neg	P01	SD3	P999	SD2neg	P1
M	220	51	4	14.5	0.97	15.4	4.26	11.3	376	35.3	82.9	26.5	30	4.25	2to5	Z01.7	true	true	false	false	true	false	false	false	false	false	false	Entamoeba coli	SD2neg	P3	SD3neg	P01	SD3	P999	SD2neg	P1
M	469	109	9	43.9	1.47	20.3	4.45	12.6	356	39.4	88.5	28.3	4.4	0.37	>5	Z01.7	false	true	false	false	false	false	false	false	false	false	false		SD1	P95	SD5neg	P01	null	null	SD3neg	P1
M	782	182	15	48	1.59	19	5	14.4	249	43.1	86.2	28.8	2.3	0.2	>5	B82.9	true	true	true	false	false	false	false	false	false	false	false	Blastocystis hominis	SD2	P97	SD5neg	P01	null	null	SD3neg	P1
F	730	170	14	36.8	1.354	20.1	4.08	12.4	276	36.3	89	30.4	15	1.01	>5	Z62.0	false	false	false	false	false	false	false	false	false	false	false		SD0	P75	SD5neg	P01	null	null	SD3neg	P1
M	313	73	6	22.4	1.14	17.2	4.44	12.6	325	38	85.6	28.4	11.6	0.89	>5	Z62.0	false	false	false	false	false	false	false	false	false	false	false		SD3neg	P1	SD5neg	P01	null	null	SD3neg	P1
F	730	170	14	81.4	1.45	38.7	5.1	11.7	361	38.9	76.3	22.9	3.1	0.31	>5	E66.9	false	true	false	false	false	false	false	false	false	false	false		SD4	P999	SD5neg	P01	null	null	SD3neg	P1
F	220	51	4	23.6	1.08	20.2	4.74	12.8	356	39.3	82.9	27	1.3	0.1	2to5	Z62.0	true	true	true	false	false	false	false	false	false	false	false	Blastocystis hominis	SD1	P95	SD3neg	P01	SD3	P999	SD2neg	P1
M	116	27	2	10.4	79	0	4.63	10.8	390	35.4	76.5	23.3	3.2	0.27	2to5	D50.9	true	true	true	false	false	false	false	false	false	false	false	Blastocystis hominis	SD2neg	P1	SD3neg	P01	SD0	P50	null	null
M	151	35	2	12.6	0.897	15.7	4.28	11.2	595	34.6	80.8	26.2	1.9	0.18	2to5	Z62.0	true	true	true	false	false	false	false	false	false	false	false	Blastocystis hominis	SD2neg	P1	SD3neg	P01	SD3	P999	SD2neg	P1
F	521	121	10	32.7	1.4	16.7	4.96	13.8	375	41.9	84.5	27.8	2.2	0.14	>5	Z00.6	false	false	false	false	false	false	false	false	false	false	false		SD0	P50	SD5neg	P01	null	null	SD3neg	P1
M	272	63	5	17.3	1.034	16.2	4.75	13.3	358	39.8	83.8	28	2.6	0.21	2to5	Z00.1	true	true	true	false	false	false	false	false	false	false	false	Blastocystis hominis	SD1neg	P25	SD3neg	P01	SD3	P999	SD2neg	P1
F	98	22	1	9.8	0.79	15.7	4.49	10.1	406	32.6	72.6	22.5	2	0.17	<2	Z00.6	false	true	false	false	false	false	false	false	false	false	false		SD2neg	P1	SD3neg	P01	SD3	P999	SD2neg	P1
F	116	27	2	9.32	0.745	16.8	4.46	9.4	226	31.4	70.4	21.1	1.7	0.1	2to5	Z01.7	false	true	false	false	false	false	false	false	false	false	false		SD2neg	P1	SD3neg	P01	SD3	P999	SD2neg	P1
M	272	63	5	20	1.08	17.1	4.82	13.5	241	42.9	89	28	20	3.33	2to5	Z01.7	false	true	false	false	false	false	false	false	false	false	false		SD0	P50	SD3neg	P01	SD3	P999	SD2neg	P1
F	730	170	14	58	1.61	22.4	4.04	12	265	36.8	91.1	29.7	1.7	0.11	>5	Z00.6	false	true	false	false	false	false	false	false	false	false	false		SD2	P99	SD5neg	P01	null	null	SD3neg	P1
F	168	39	3	8.97	0.764	15.4	4.03	10.4	334	33	81.9	25.8	5	0.52	2to5	E44.1	true	true	false	false	false	false	true	false	false	false	false	Levaduras	SD2neg	P1	SD3neg	P01	SD2	P97	SD2neg	P1
F	365	85	7	19.5	1.13	15.3	4.35	11.7	227	36	82.8	26.9	6.8	0.5	>5	Z00.6	true	true	true	false	false	false	false	false	false	false	false	Blastocystis hominis	SD3neg	P1	SD5neg	P01	null	null	SD3neg	P1
F	521	121	10	22.8	1.2	15.8	4.63	12.6	256	39.2	84.7	27.2	0.9	0.07	>5	E45.X	true	true	false	true	false	false	false	false	false	false	false	Endolimax nana	SD3neg	P1	SD5neg	P01	null	null	SD3neg	P1
F	521	121	10	36.7	1.358	19.9	5.27	14.3	492	43.4	82.4	27.1	6	0.43	>5	Z00.1	false	true	false	false	false	false	false	false	false	false	false		SD0	P75	SD5neg	P01	null	null	SD3neg	P1
M	220	51	4	17.5	1.045	16	4.97	14	321	42.3	85.1	28.2	7.4	0.71	2to5	B36.9	false	true	false	false	false	false	false	false	false	false	false		SD1neg	P25	SD3neg	P01	SD3	P999	SD2neg	P1
M	220	51	4	13.5	0.92	15.9	3.97	10.7	365	31.6	79.6	27	9.6	0.78	2to5	Z00.6	true	true	true	false	false	false	false	false	false	false	false	Blastocystis hominis	SD2neg	P1	SD3neg	P01	SD3	P999	SD2neg	P1
M	64	14	1	13.22	0.755	23.2	4.52	11	521	34.5	76.3	24.3	1.2	0.08	<2	E66.8	false	true	false	false	false	false	false	false	false	false	false		SD2neg	P1	SD3neg	P01	SD3	P999	null	null
M	168	39	3	11.8	0.81	18	4.83	12.2	420	38.5	79.7	25.3	0.9	0.09	2to5	Z00.6	true	true	true	false	false	false	false	false	false	false	false	Blastocystis hominis	SD2neg	P1	SD3neg	P01	SD3	P999	SD2neg	P1
M	365	85	7	23.5	1.176	17	4.91	13.4	307	41	83.5	27.3	3.2	0.29	>5	Z00.6	true	true	true	false	false	false	false	false	false	false	false	Blastocystis hominis	SD2neg	P1	SD5neg	P01	null	null	SD3neg	P1
M	220	51	4	15.7	1.018	15.1	4.67	11.5	416	36	77.1	24.6	3.9	0.27	2to5	Z00.6	true	true	true	false	false	false	false	false	false	false	false	Blastocystis hominis	SD2neg	P10	SD3neg	P01	SD3	P999	SD2neg	P1
F	272	63	5	14	1.01	13.7	4.39	11.4	438	35.1	80	26	1.9	0.17	2to5	Z00.0	false	false	false	false	false	false	false	false	false	false	false		SD2neg	P3	SD3neg	P01	SD3	P999	SD2neg	P1
F	626	146	12	43	1.48	19.6	4.88	13.7	350	41.1	84.2	28.1	3.2	0.29	>5	Z00.0	false	false	false	false	false	false	false	false	false	false	false		SD1	P90	SD5neg	P01	null	null	SD3neg	P1
F	313	73	6	26.1	1.114	21	4.68	13.3	460	40.5	86.5	28.4	9.7	0.88	>5	E66.8	false	true	false	false	false	false	false	false	false	false	false		SD2neg	P10	SD5neg	P01	null	null	SD3neg	P1
M	313	73	6	22.1	1.127	17.4	4.81	12.8	355	40	83.2	26.6	1.8	0.15	>5	Z00.6	false	true	false	false	false	false	false	false	false	false	false		SD3neg	P1	SD5neg	P01	null	null	SD3neg	P1
F	272	63	5	14.8	1	14.8	3.8	10.3	291	31.8	83.7	27.1	3.8	0.2	2to5	D50.9	false	true	false	false	false	false	false	false	false	false	false		SD2neg	P5	SD3neg	P01	SD3	P999	SD2neg	P1
F	521	121	10	22	1.245	14.2	4.07	11.6	286	35	86	28.5	13.6	0.82	>5	B82.9	true	true	false	true	false	false	false	false	false	false	false	Endolimax nana	SD3neg	P1	SD5neg	P01	null	null	SD3neg	P1
F	136	31	2	11.9	0.848	16.5	3.85	9.8	380	30.3	78.7	25.5	1.1	0.1	2to5	Z62.0	false	true	false	false	false	false	false	false	false	false	false		SD2neg	P1	SD3neg	P01	SD3	P999	SD2neg	P1
F	272	63	5	21.6	1.16	16.1	4.47	11.8	337	36.4	81.4	26.4	6.5	0.37	2to5	D50.9	false	true	false	false	false	false	false	false	false	false	false		SD1	P85	SD3neg	P01	SD3	P999	SD2neg	P1
M	168	39	3	12.3	91	0	4	10.8	390	32.7	81.8	27	4.7	0.26	2to5	D50.9	false	true	false	false	false	false	false	false	false	false	false		SD2neg	P1	SD3neg	P01	SD1neg	P15	SD3	P999
F	626	146	12	59.5	1.55	24.8	4.66	12.7	252	40.4	86.7	27.3	8	0.56	>5	B82.9	true	true	true	false	false	true	false	false	false	false	false	Blastocystis hominis, Giardia lamblia	SD3	P99	SD5neg	P01	null	null	SD3neg	P1
M	469	109	9	29	1.28	17.7	4.66	13.1	346	38.8	83.3	28.1	9.7	0.5	>5	Z00.1	false	false	false	false	false	false	false	false	false	false	false		SD1neg	P25	SD5neg	P01	null	null	SD3neg	P1
M	730	170	14	46.2	1.58	18.5	5.09	14.3	395	44.7	87.8	28.1	8.4	0.6	>5	Z00.1	false	false	false	false	false	false	false	false	false	false	false		SD2	P97	SD5neg	P01	null	null	SD3neg	P1
F	521	121	10	25	1.4	12.8	4.4	12.3	294	38.2	86.8	28	2.5	0.18	>5	Z62.1	true	true	false	true	true	false	false	false	false	false	false	Entamoeba coli, Endolimax nana	SD2neg	P5	SD5neg	P01	null	null	SD3neg	P1
M	730	170	14	63	1.576	25.4	4.74	15.1	206	44	92.8	31.9	4.3	0.32	>5	E66.8	false	true	false	false	false	false	false	false	false	false	false		SD3	P999	SD5neg	P01	null	null	SD3neg	P1
M	168	39	3	13.5	0.918	16	4.65	11.9	296	35.3	75.9	25.6	8.8	0.59	2to5	D50.9	false	true	false	false	false	false	false	false	false	false	false		SD2neg	P1	SD3neg	P01	SD3	P999	SD2neg	P1
F	313	73	6	17.2	1.055	15.5	4.7	13	306	39.2	83.4	27.7	9.7	0.59	>5	Z00.1	true	true	true	false	false	false	false	false	false	false	false	Blastocystis hominis	SD3neg	P1	SD5neg	P01	null	null	SD3neg	P1
F	313	73	6	21.4	1.148	16.2	4.74	12.1	348	36.4	76.8	25.5	9.7	0.62	>5	Z00.6	false	true	false	false	false	false	false	false	false	false	false		SD3neg	P1	SD5neg	P01	null	null	SD3neg	P1
M	90	21	1	9.8	0.8	15.3	4.7	10	503	32.5	69.1	21.3	3.4	0.25	<2	Z00.6	false	true	false	false	false	false	false	false	false	false	false		SD2neg	P1	SD3neg	P01	SD3	P999	null	null
F	64	14	1	8.6	0.7	17.6	4.24	11.8	721	33.9	80	27.8	2	0.19	<2	Z01.7	false	false	false	false	false	false	false	false	false	false	false		SD2neg	P1	SD3neg	P01	SD3	P999	SD2neg	P1
M	313	73	6	19.5	1.08	16.7	4.38	12.2	260	35.1	80.1	27.9	6.8	0.37	>5	Z01.7	true	true	true	false	true	false	false	false	false	false	false	Blastocystis hominis, Entamoeba coli	SD3neg	P1	SD5neg	P01	null	null	SD3neg	P1
F	626	146	12	54	1.448	25.8	5	13.7	489	41.2	82.4	27.4	3	0.19	>5	N39.0	true	true	true	false	false	false	true	false	false	false	false	Blastocystis hominis, Levaduras	SD2	P99	SD5neg	P01	null	null	SD3neg	P1
M	678	158	13	37	1.48	16.9	4.58	13.5	254	40.5	88.4	29.5	9.8	0.42	>5	Z01.7	false	false	false	false	false	false	false	false	false	false	false		SD0	P75	SD5neg	P01	null	null	SD3neg	P1
M	574	133	11	52.1	1.627	19.7	4.65	12.3	287	38.3	82.4	26.5	15.2	0.85	>5	E34.4	false	true	false	false	false	false	false	false	false	false	false		SD2	P99	SD5neg	P01	null	null	SD3neg	P1
F	730	170	14	47	1.592	18.5	4.7	13.6	285	41.5	88.3	28.9	9.1	0.35	>5	Z00.6	false	true	false	false	false	false	false	false	false	false	false		SD2	P97	SD5neg	P01	null	null	SD3neg	P1
M	313	73	6	16.3	1.07	14.2	3.67	10.6	372	29.8	81.2	28.9	3	0.29	>5	Z00.6	true	true	true	false	false	false	false	true	false	false	false	Blastocystis hominis, Oxiuros	SD3neg	P1	SD5neg	P01	null	null	SD3neg	P1
M	119	27	2	12	0.83	17.4	4.9	12.1	300	37.4	76.3	24.7	10.1	1.49	2to5	B82.9	true	true	true	false	false	false	false	false	false	false	false	Blastocystis hominis	SD2neg	P1	SD3neg	P01	SD3	P999	null	null
F	313	73	6	18.2	1.09	15.3	4.16	10.8	350	32.6	78.4	26	6.4	0.86	>5	B82.9	true	true	true	false	false	false	false	false	false	false	false	Blastocystis hominis	SD3neg	P1	SD5neg	P01	null	null	SD3neg	P1
M	574	133	11	47.6	1.48	21.7	4.19	12.4	266	37.6	89.7	29.6	8.6	0.64	>5	Z01.7	true	true	true	false	true	false	false	false	false	false	false	Blastocystis hominis, Entamoeba coli	SD2	P97	SD5neg	P01	null	null	SD3neg	P1
M	626	146	12	65	1.485	29.5	4.81	12.9	452	38.3	79.6	26.8	6.9	0.43	>5	E66.0	false	true	false	false	false	false	false	false	false	false	false		SD3	P999	SD5neg	P01	null	null	SD3neg	P1
M	782	182	15	51.9	1.625	19.7	4.82	14.2	265	41.6	86.3	29.5	2.9	0.22	>5	Z01.7	true	true	true	false	false	false	false	false	false	false	false	Blastocystis hominis	SD2	P99	SD5neg	P01	null	null	SD3neg	P1
F	206	48	3	13.6	0.985	14	4.88	13.1	238	39	79.9	26.8	2.1	0.11	2to5	Z62.0	false	true	false	false	false	false	false	false	false	false	false		SD2neg	P1	SD3neg	P01	SD3	P999	SD2neg	P1
F	417	97	8	31.1	1.22	20.9	4.35	11.9	526	36.9	84.8	27.4	4.6	0.29	>5	B82.9	true	true	false	false	false	true	false	false	false	false	false	Giardia lamblia	SD1neg	P25	SD5neg	P01	null	null	SD3neg	P1
F	313	73	6	33	1.19	23.3	4.35	11	303	34.7	79.8	25.3	3.3	0.2	>5	Z01.7	false	true	false	false	false	false	false	false	false	false	false		SD0	P50	SD5neg	P01	null	null	SD3neg	P1
F	268	62	5	18.5	1.09	15.6	4.34	11.8	397	34.6	79.7	27.2	14.1	1.22	2to5	Z01.7	true	true	true	false	false	true	false	false	false	false	false	Blastocystis hominis, Giardia lamblia	SD0	P50	SD3neg	P01	SD3	P999	SD2neg	P1
F	365	85	7	24.7	1.19	17.4	4.72	13.2	370	38.9	82.4	28	15.1	1.24	>5	Z01.7	true	true	false	true	false	true	false	false	true	false	false	Giardia lamblia, Endolimax nana, Chilomastix mesnili	SD2neg	P5	SD5neg	P01	null	null	SD3neg	P1
M	225	52	4	17.6	1.012	17.2	3.98	11	298	33.7	84.7	27.6	1	0.04	2to5	Z00.6	false	true	false	false	false	false	false	false	false	false	false		SD1neg	P25	SD3neg	P01	SD3	P999	SD2neg	P1
M	365	85	7	24.3	1.168	17.8	4.47	11.7	370	35.5	79.4	26.2	5.3	0.36	>5	Z00.1	true	true	false	false	false	true	false	true	true	false	false	Giardia lamblia, Chilomastix mesnili, Oxiuros	SD2neg	P3	SD5neg	P01	null	null	SD3neg	P1
F	365	85	7	24.8	1.16	18.4	4.54	12.4	348	38.3	84.4	27.3	5.9	0.32	>5	Z01.7	true	true	true	false	false	false	false	false	false	false	false	Blastocystis hominis	SD2neg	P5	SD5neg	P01	null	null	SD3neg	P1
F	730	170	14	52	1.56	21.4	4.48	12.5	261	40.2	89.7	27.9	1.8	0.13	>5	Z01.7	true	true	true	false	true	false	false	false	false	false	false	Blastocystis hominis, Entamoeba coli	SD2	P99	SD5neg	P01	null	null	SD3neg	P1
M	521	121	10	68	1.47	31.5	4.79	13	267	39.4	82.3	27.1	2.2	0.11	>5	Z71.3	false	true	false	false	false	false	false	false	false	false	false		SD4	P999	SD5neg	P01	null	null	SD3neg	P1
F	38	9	0	8.82	0.669	19.7	4.68	12.5	556	36.4	77.8	26.7	1.7	0.24	<2	Z01.7	false	false	false	false	false	false	false	false	false	false	false		SD2neg	P1	SD3neg	P01	SD3	P999	SD2neg	P1
M	220	51	4	16	1	16	4.22	11.4	435	33.3	78.9	27	5.1	0.36	2to5	K12.0	false	true	false	false	false	false	false	false	false	false	false		SD1neg	P15	SD3neg	P01	SD3	P999	SD2neg	P1
F	99	23	1	11.2	79.5	0	4.44	11	295	33.2	74.8	24.8	2.8	0.19	<2	Z01.7	false	true	false	false	false	false	false	false	false	false	false		SD2neg	P1	SD3neg	P1	SD1	P90	SD3	P999
F	126	29	2	11.9	0.815	17.9	4.91	12.5	597	38	77.4	25.5	2.5	0.28	2to5	Z01.7	false	true	false	false	false	false	false	false	false	false	false		SD2neg	P1	SD3neg	P01	SD3	P999	SD2neg	P1
F	574	133	11	53.7	1.404	27.2	4.83	13.7	333	40.2	83.2	28.4	2.3	0.14	>5	Z01.7	false	true	false	false	false	false	false	false	false	false	false		SD2	P99	SD5neg	P01	null	null	SD3neg	P1
M	678	158	13	82	1.58	32.8	4.69	13.1	414	41.1	87.6	27.9	1.3	0.13	>5	E66.9	false	true	false	false	false	false	false	false	false	false	false		SD4	P999	SD5neg	P01	null	null	SD3neg	P1
M	365	85	7	31.5	1.19	22.2	4.39	11.9	399	36.6	83.4	27.1	5.3	0.32	>5	Z01.7	true	true	false	true	false	false	false	false	false	false	false	Endolimax nana	SD0	P50	SD5neg	P01	null	null	SD3neg	P1
F	417	97	8	20	1.212	13.6	4.15	11.7	281	36.6	88.2	28.2	13	1.12	>5	Z00.6	false	true	false	false	false	false	false	false	false	false	false		SD3neg	P1	SD5neg	P01	null	null	SD3neg	P1
M	417	97	8	28.2	1.24	18.3	4.89	13.4	262	41.3	84.5	27.4	5.3	0.26	>5	Z01.7	true	true	true	true	false	false	false	false	false	false	false	Blastocystis hominis, Endolimax nana	SD1neg	P25	SD5neg	P01	null	null	SD3neg	P1
F	217	50	4	17.2	1.045	15.8	4.12	10.9	262	32.4	78.6	26.5	2.1	0.15	2to5	Z01.7	false	true	false	false	false	false	false	false	false	false	false		SD1neg	P25	SD3neg	P01	SD3	P999	SD2neg	P1
M	574	133	11	50.5	1.515	22	4.58	12.7	247	38.1	83.2	27.7	14.8	1.13	>5	Z01.7	true	true	true	false	true	false	false	false	false	false	false	Blastocystis hominis, Entamoeba coli	SD2	P99	SD5neg	P01	null	null	SD3neg	P1
M	521	121	10	32	1.317	18.4	4.44	11.9	343	36.1	81.3	26.8	2.6	0.27	>5	B82.9	true	true	false	false	true	false	false	false	false	false	false	Entamoeba coli	SD0	P50	SD5neg	P01	null	null	SD3neg	P1
F	313	73	6	20.5	1.104	16.8	4.3	12	299	35.3	82.1	27.9	27.6	3.18	>5	Z01.7	true	true	true	false	false	false	false	false	false	false	false	Blastocystis hominis	SD3neg	P1	SD5neg	P01	null	null	SD3neg	P1
F	678	158	13	48.4	1.5	21.5	4.29	12.5	354	38.6	90	29.1	2.7	0.19	>5	Z00.6	false	true	false	false	false	false	false	false	false	false	false		SD2	P97	SD5neg	P01	null	null	SD3neg	P1
M	313	73	6	19.4	1.09	16.3	4.41	11.6	318	35.2	79.8	26.3	5.8	0.4	>5	Z00.6	true	true	false	false	false	true	false	false	false	false	false	Giardia lamblia	SD3neg	P1	SD5neg	P01	null	null	SD3neg	P1
F	113	26	2	10.8	0.8	16.9	4.18	9.6	363	31.1	74.4	23	2	0.16	2to5	Z00.6	false	true	false	false	false	false	false	false	false	false	false		SD2neg	P1	SD3neg	P01	SD3	P999	SD2neg	P1
F	151	35	2	14.5	0.92	17.1	4.33	11.3	211	34.5	79.7	26.1	2	0.06	2to5	Z01.7	false	true	false	false	false	false	false	false	false	false	false		SD2neg	P5	SD3neg	P01	SD3	P999	SD2neg	P1
F	313	73	6	17.7	1.119	14.1	4.38	12.1	417	36	82.2	27.6	18.6	1.9	>5	G44.8	false	false	false	false	false	false	false	false	false	false	false		SD3neg	P1	SD5neg	P01	null	null	SD3neg	P1
M	626	146	12	40.6	1.528	17.4	4.7	12.9	281	39.3	83.6	27.4	16.1	0.89	>5	M79.1	false	false	false	false	false	false	false	false	false	false	false		SD1	P90	SD5neg	P01	null	null	SD3neg	P1
F	417	97	8	34.6	1.334	19.4	4.51	12.5	346	37.6	83.4	27.7	11.5	1.18	>5	G44.8	false	false	false	false	false	false	false	false	false	false	false		SD0	P50	SD5neg	P01	null	null	SD3neg	P1
M	220	51	4	14.4	0.93	16.6	4.57	12	419	36.7	80.3	26.3	4.2	0.3	2to5	Z00.6	false	true	false	false	false	false	false	false	false	false	false		SD2neg	P3	SD3neg	P01	SD3	P999	SD2neg	P1
F	521	121	10	26	1.31	15.2	5.12	13	267	40.5	79.1	25.4	5.6	0.37	>5	Z00.0	false	false	false	false	false	false	false	false	false	false	false		SD2neg	P10	SD5neg	P01	null	null	SD3neg	P1
M	417	97	8	27.1	1.255	17.2	5.27	12.8	357	41	77.8	24.3	4.7	0.35	>5	Z62.0	false	true	false	false	false	false	false	false	false	false	false		SD1neg	P15	SD5neg	P01	null	null	SD3neg	P1
F	313	73	6	24.4	1.128	19.2	4.64	13	305	40.7	87.7	28	3.6	0.24	>5	E66.8	false	true	false	false	false	false	false	false	false	false	false		SD2neg	P3	SD5neg	P01	null	null	SD3neg	P1
M	469	109	9	38.6	1.35	21.2	4.8	13.5	396	40.7	84.8	28.1	1.9	0.13	>5	Z01.7	true	true	true	false	false	false	false	false	false	false	false	Blastocystis hominis	SD1	P85	SD5neg	P01	null	null	SD3neg	P1
M	469	109	9	0	0	null	4.8	12.9	329	38.6	80.4	26.9	1.4	0.1	>5	Z01.7	true	true	true	false	false	false	false	false	false	false	false	Blastocystis hominis	SD3neg	P1	SD5neg	P01	null	null	SD3neg	P1
M	730	170	14	58.9	1.66	21.4	5.4	15	311	45.8	84.8	27.8	4.6	0.24	>5	K59.0	true	true	true	false	false	false	false	false	false	false	false	Blastocystis hominis	SD3	P999	SD5neg	P01	null	null	SD3neg	P1
F	469	109	9	28	1.26	17.6	5.03	12.5	280	38.2	75.9	24.9	2	0.08	>5	Z01.7	true	true	true	false	false	false	false	false	false	false	false	Blastocystis hominis	SD1neg	P15	SD5neg	P01	null	null	SD3neg	P1
M	521	121	10	24.1	1.342	13.4	5.01	14.1	336	41.2	82.2	28.1	2.3	0.14	>5	E44.0	true	true	false	false	false	true	false	false	false	false	false	Giardia lamblia	SD2neg	P3	SD5neg	P01	null	null	SD3neg	P1
F	417	97	8	27.1	1.264	17	4.07	11.3	334	33.5	82.3	27.8	1.4	0.08	>5	Z00.6	true	true	true	false	false	false	false	false	false	false	false	Blastocystis hominis	SD1neg	P15	SD5neg	P01	null	null	SD3neg	P1
M	74	17	1	9.8	0.75	17.4	4.65	9.9	661	31.6	68	21.3	3.5	0.33	<2	Z00.6	false	true	false	false	false	false	false	false	false	false	false		SD2neg	P1	SD3neg	P01	SD3	P999	null	null
F	574	133	11	32	1.383	16.7	4.84	13.3	305	39.6	81.8	27.5	5.2	0.33	>5	Z01.7	true	true	false	true	false	false	false	false	false	false	false	Endolimax nana	SD0	P50	SD5neg	P01	null	null	SD3neg	P1
F	417	97	8	37	1.299	21.9	4.95	13.1	355	40.1	81	26.5	6	0.43	>5	T78.4	true	true	false	false	false	true	false	false	false	false	false	Giardia lamblia	SD0	P75	SD5neg	P01	null	null	SD3neg	P1
F	263	61	5	17.2	1.04	15.9	4.26	12	274	33.9	79.6	28.2	3.7	0.21	2to5	Z01.7	true	true	true	true	false	false	false	false	false	false	false	Blastocystis hominis, Endolimax nana	SD1neg	P25	SD3neg	P01	SD3	P999	SD2neg	P1
F	469	109	9	31	1.35	17	4.54	12.9	171	38.2	84.1	28.4	7.4	0.39	>5	Z01.7	true	true	true	true	false	false	false	false	false	false	false	Blastocystis hominis, Endolimax nana	SD1neg	P25	SD5neg	P01	null	null	SD3neg	P1
F	469	109	9	38	1.52	16.4	4.26	11.8	273	36.1	84.7	27.7	2.7	0.32	>5	Z01.7	false	false	false	false	false	false	false	false	false	false	false		SD0	P75	SD5neg	P01	null	null	SD3neg	P1
M	626	146	12	65.4	1.59	25.9	4.52	13.1	257	39.5	87.4	29	2.2	0.13	>5	B82.9	true	true	false	true	false	false	false	false	false	false	false	Endolimax nana	SD3	P999	SD5neg	P01	null	null	SD3neg	P1
F	417	97	8	34.5	1.22	23.2	4.15	12.7	212	36.9	88.9	30.6	1	0.09	>5	Z01.7	false	true	false	false	false	false	false	false	false	false	false		SD0	P50	SD5neg	P01	null	null	SD3neg	P1
M	574	133	11	56	1.496	25	4.83	12.6	414	39.8	82.4	26.1	9.3	0.86	>5	Z01.7	true	true	true	false	false	false	false	false	false	false	false	Blastocystis hominis	SD2	P99	SD5neg	P01	null	null	SD3neg	P1
F	417	97	8	43	1.318	24.8	5.2	14.4	311	45	86.5	27.7	6	0.41	>5	Z00.1	false	true	false	false	false	false	false	false	false	false	false		SD1	P90	SD5neg	P01	null	null	SD3neg	P1
M	82	19	1	11.5	74.5	0	4.58	11.4	507	35.7	77.9	24.9	3.1	0.26	<2	Z01.7	false	true	false	false	false	false	false	false	false	false	false		SD2neg	P1	SD3neg	P01	SD2	P99	null	null
M	678	158	13	54	1.548	22.5	5.23	14.5	321	43.3	82.8	27.7	6.1	0.32	>5	Z00.1	true	true	false	true	false	false	false	false	false	false	false	Endolimax nana	SD2	P99	SD5neg	P01	null	null	SD3neg	P1
F	310	72	5	19.7	1.125	15.6	4.53	12.5	445	39.4	87	27.6	11.4	0.75	2to5	Z01.7	false	true	false	false	false	false	false	false	false	false	false		SD3neg	P1	SD5neg	P01	null	null	SD3neg	P1
M	108	25	2	10.5	0.81	16	4.73	11.9	442	35.8	75.7	25.2	2.1	0.13	2to5	Z00.6	false	true	false	false	false	false	false	false	false	false	false		SD2neg	P1	SD3neg	P01	SD3	P999	null	null
M	365	85	7	22	1.145	16.8	4.48	12.1	472	36.2	80.8	27	2.6	0.15	>5	Z62.9	false	false	false	false	false	false	false	false	false	false	false		SD3neg	P1	SD5neg	P01	null	null	SD3neg	P1
F	305	71	5	16	1.03	15.1	4.07	10.7	332	32.5	79.9	26.3	3.6	0.24	2to5	Z00.6	false	false	false	false	false	false	false	false	false	false	false		SD3neg	P1	SD5neg	P01	null	null	SD3neg	P1
M	81	18	1	11.47	0.764	19.7	4.56	7.7	733	29	63.6	16.9	5.1	0.62	<2	Z00.6	false	false	false	false	false	false	false	false	false	false	false		SD2neg	P1	SD3neg	P01	SD3	P999	null	null
F	834	194	16	74.1	1.354	40.4	4.91	14	337	42	85.5	28.5	18.5	1.75	>5	E66.0	false	false	false	false	false	false	false	false	false	false	false		SD4	P999	SD5neg	P01	null	null	SD3neg	P1
F	417	97	8	22.3	1.185	15.9	4.24	11.4	359	34.5	81.4	26.9	12.5	1.31	>5	Z00.6	false	false	false	false	false	false	false	false	false	false	false		SD3neg	P1	SD5neg	P01	null	null	SD3neg	P1
M	190	44	3	16.2	0.92	19.1	4.42	11.7	390	35	79.2	26.5	7.6	0.85	2to5	Z00.6	false	false	false	false	false	false	false	false	false	false	false		SD1neg	P15	SD3neg	P01	SD3	P999	SD2neg	P1
F	678	158	13	44.2	1445	0	4.32	11.3	325	35.5	82.2	26.2	3.3	0.28	>5	Z00.6	false	false	false	false	false	false	false	false	false	false	false		SD1	P95	SD4	P999	null	null	SD4	P999
M	626	146	12	30.1	1.272	18.6	4.48	12.2	298	36.2	80.8	27.2	24.2	2.36	>5	E45.X	false	false	false	false	false	false	false	false	false	false	false		SD1neg	P25	SD5neg	P01	null	null	SD3neg	P1
F	168	39	3	13.1	0.91	15.8	4.09	11.2	214	32.3	79	27.4	0.5	0.04	2to5	Z01.7	false	true	false	false	false	false	false	false	false	false	false		SD2neg	P1	SD3neg	P01	SD3	P999	SD2neg	P1
M	417	97	8	23	1.17	16.8	4.39	11.8	395	36.4	82.9	26.9	2.7	0.13	>5	Z00.6	false	true	false	false	false	false	false	false	false	false	false		SD3neg	P1	SD5neg	P01	null	null	SD3neg	P1
M	313	73	6	35.2	1.26	22.2	4.44	12.5	307	38.3	86.3	28.2	6	0.17	>5	Z01.7	false	true	false	false	false	false	false	false	false	false	false		SD0	P75	SD5neg	P01	null	null	SD3neg	P1
F	521	121	10	27.1	1.349	14.9	4.27	12.3	252	37.1	86.9	28.8	15	0.99	>5	Z00.6	true	true	false	true	false	false	false	false	false	false	false	Endolimax nana	SD1neg	P15	SD5neg	P01	null	null	SD3neg	P1
M	313	73	6	17.4	1.074	15.1	4.27	11.2	262	34.8	81.5	26.2	1	0.05	>5	E45.X	false	false	false	false	false	false	false	false	false	false	false		SD3neg	P1	SD5neg	P01	null	null	SD3neg	P1
F	678	158	13	30.3	1.395	15.6	4.68	12.9	257	39.6	84.6	27.6	2	0.11	>5	E45.X	false	false	false	false	false	false	false	false	false	false	false		SD1neg	P25	SD5neg	P01	null	null	SD3neg	P1
M	365	85	7	43.6	1.284	26.4	4.68	12.5	354	38.4	82.1	26.7	6	0.44	>5	E66.0	true	true	true	true	false	false	false	false	false	false	false	Blastocystis hominis, Endolimax nana	SD1	P95	SD5neg	P01	null	null	SD3neg	P1
F	205	47	3	14.7	0.971	15.6	4.35	11.1	363	32.9	75.6	25.5	1.6	0.17	2to5	Z01.7	false	true	false	false	false	false	false	false	false	false	false		SD2neg	P5	SD3neg	P01	SD3	P999	SD2neg	P1
F	678	158	13	60	1.63	22.6	4.89	10.8	435	35	71.6	22.1	0.9	0.09	>5	D50.9	true	true	true	false	false	false	false	false	false	false	false	Blastocystis hominis	SD3	P99	SD5neg	P01	null	null	SD3neg	P1
F	521	121	10	42.5	1.33	24	4.71	12.7	271	37.2	79	27	3	0.22	>5	Z01.7	true	true	true	false	false	false	true	false	false	false	false	Blastocystis hominis, Levaduras	SD1	P90	SD5neg	P01	null	null	SD3neg	P1
F	574	133	11	28	1.364	15	5.18	12.1	400	39.4	76.1	23.4	6.4	0.68	>5	Z01.7	true	true	true	false	false	false	false	false	false	false	false	Blastocystis hominis	SD1neg	P15	SD5neg	P01	null	null	SD3neg	P1
F	417	97	8	26.5	1.213	18	4.77	13.1	435	38.8	81.3	27.5	9.5	1.14	>5	Z01.7	false	true	false	false	false	false	false	false	false	false	false		SD2neg	P10	SD5neg	P01	null	null	SD3neg	P1
M	64	14	1	11.25	0.72	21.7	4.47	10.5	338	32.7	73.2	23.5	5	0.42	<2	E66.8	false	true	false	false	false	false	false	false	false	false	false		SD2neg	P1	SD3neg	P01	SD3	P999	null	null
F	254	59	4	16	0.99	16.3	4.51	12.3	334	36.7	81.4	27.3	25.5	2.06	2to5	Z00.6	false	true	false	false	false	false	false	false	false	false	false		SD1neg	P15	SD3neg	P01	SD3	P999	SD2neg	P1
M	365	85	7	17	1.096	14.2	4.82	12.8	425	37.5	77.8	26.6	6.1	0.73	>5	Z01.7	false	true	false	false	false	false	false	false	false	false	false		SD3neg	P1	SD5neg	P01	null	null	SD3neg	P1
M	132	30	2	13.1	0.893	16.4	4.25	10.7	568	32.4	76.2	25.2	9	1.23	2to5	Z01.7	false	true	false	false	false	false	false	false	false	false	false		SD2neg	P1	SD3neg	P01	SD3	P999	SD2neg	P1
M	131	30	2	13	0.891	16.4	4.6	10.7	383	32.4	70.4	23.3	5	0.31	2to5	Z00.6	false	true	false	false	false	false	false	false	false	false	false		SD2neg	P1	SD3neg	P01	SD3	P999	SD2neg	P1
M	730	170	14	52	1.62	19.8	5.01	13.6	300	40.3	80.4	27.1	16	0.92	>5	Z01.7	true	true	true	true	false	false	false	false	false	false	false	Blastocystis hominis, Endolimax nana	SD2	P99	SD5neg	P01	null	null	SD3neg	P1
M	417	97	8	25	1.29	15	4.31	11.9	332	34.4	79.8	27.6	30	1.85	>5	Z01.7	true	true	true	false	false	false	false	false	false	false	false	Blastocystis hominis	SD2neg	P5	SD5neg	P01	null	null	SD3neg	P1
M	365	85	7	9.1	0.857	12.4	3.55	11.5	271	34	95.8	32.4	2.2	0.07	>5	Z00.1	false	true	false	false	false	false	false	false	false	false	false		SD3neg	P1	SD5neg	P01	null	null	SD3neg	P1
F	626	146	12	71	1.49	32	4.75	13.5	376	39.2	82.5	28.4	8.1	0.84	>5	Z01.7	true	true	true	false	false	false	false	false	false	false	false	Blastocystis hominis	SD3	P999	SD5neg	P01	null	null	SD3neg	P1
M	168	39	3	15	0.95	16.6	4.75	12.8	323	36.6	77.1	26.9	3	0.3	2to5	Z00.6	false	false	false	false	false	false	false	false	false	false	false		SD2neg	P5	SD3neg	P01	SD3	P999	SD2neg	P1
F	313	73	6	27	1.12	21.5	4.55	11.9	378	34.8	76.5	26.2	2.6	0.26	>5	Z01.7	true	true	true	false	false	false	false	false	false	false	false	Blastocystis hominis	SD2neg	P15	SD5neg	P01	null	null	SD3neg	P1
M	304	71	5	23.2	1.13	18.2	4.58	12.5	301	37	80.8	27.3	1.6	0.11	2to5	Z62.0	false	true	false	false	false	false	false	false	false	false	false		SD3neg	P1	SD5neg	P01	null	null	SD3neg	P1
M	365	85	7	28	1.248	18	5.03	14	281	41.4	82.3	27.8	6.4	0.38	>5	N47.X	false	false	false	false	false	false	false	false	false	false	false		SD1neg	P15	SD5neg	P01	null	null	SD3neg	P1
F	66	15	1	10	0.72	19.3	5.01	12.4	219	37.7	75.2	24.8	13.4	1.19	<2	Z00.6	false	false	false	false	false	false	false	false	false	false	false		SD2neg	P1	SD3neg	P01	SD3	P999	SD2neg	P1
F	417	97	8	29.8	1.25	19.1	4.64	13.2	298	40.6	87.5	28.4	5.8	0.36	>5	Z01.7	false	true	false	false	false	false	false	false	false	false	false		SD1neg	P25	SD5neg	P01	null	null	SD3neg	P1
M	313	73	6	16.9	1.05	15.3	4.61	11.2	459	34.8	75.5	24.3	2	0.16	>5	Z01.7	true	true	true	false	false	false	false	false	false	false	false	Blastocystis hominis	SD3neg	P1	SD5neg	P01	null	null	SD3neg	P1
F	272	63	5	15.1	1.01	14.8	4.02	11.1	341	33.8	84.1	27.6	3.8	0.22	2to5	Z00.6	true	true	true	false	false	false	false	false	false	false	false	Blastocystis hominis	SD2neg	P5	SD3neg	P01	SD3	P999	SD2neg	P1
M	84	19	1	12.5	79	0	4.56	9	565	29	63.6	19.7	5.3	0.35	<2	J20.9	false	true	false	false	false	false	false	false	false	false	false		SD2neg	P1	SD3neg	P01	SD2	P99	null	null
F	782	182	15	50.9	1.475	23.4	4.13	12	370	37.5	90.8	29.1	2.4	0.14	>5	E66.8	true	true	true	false	true	false	false	false	false	false	false	Blastocystis hominis, Entamoeba coli	SD2	P99	SD5neg	P01	null	null	SD3neg	P1
M	626	146	12	36.1	1.405	18.3	4.05	11.9	250	36	88.9	29.4	3.9	0.2	>5	Z00.6	true	true	true	false	false	false	false	false	false	false	false	Blastocystis hominis	SD0	P75	SD5neg	P01	null	null	SD3neg	P1
F	521	121	10	25	1.401	12.7	4.74	13.7	369	42	88.6	28.9	0.7	0.05	>5	B82.9	true	true	false	false	false	true	false	false	false	false	false	Giardia lamblia	SD2neg	P5	SD5neg	P01	null	null	SD3neg	P1
F	678	158	13	38.8	1.498	17.3	4.9	13.2	297	40.5	82.7	26.9	17.3	0.83	>5	Z01.7	false	true	false	false	false	false	false	false	false	false	false		SD1	P85	SD5neg	P01	null	null	SD3neg	P1
M	313	73	6	21.8	1.17	15.9	4.55	11.8	320	36.5	80.2	25.9	14.8	1.35	>5	Z01.7	true	true	false	false	true	false	false	false	false	false	false	Entamoeba coli	SD3neg	P1	SD5neg	P01	null	null	SD3neg	P1
F	365	85	7	26.6	1.286	16.1	4.56	12.7	381	38.5	84.4	27.9	2.5	0.16	>5	Z01.7	true	true	false	false	true	false	false	false	false	false	false	Entamoeba coli	SD2neg	P10	SD5neg	P01	null	null	SD3neg	P1
M	268	62	5	17.8	1.015	17.3	4.28	11.9	258	34.9	81.5	27.8	1.8	0.12	2to5	Z00.6	true	true	true	false	false	true	false	false	false	false	false	Blastocystis hominis, Giardia lamblia	SD1neg	P25	SD3neg	P01	SD3	P999	SD2neg	P1
M	365	85	7	28.1	1.23	18.6	4.52	12.7	376	37.4	82.7	28.1	7.9	0.76	>5	Z01.7	true	true	false	true	false	false	false	false	false	false	false	Endolimax nana	SD1neg	P25	SD5neg	P01	null	null	SD3neg	P1
F	417	97	8	38	1.335	21.3	5.37	13.3	366	40.8	76	24.8	16.3	1.22	>5	Z01.7	false	true	false	false	false	false	false	false	false	false	false		SD0	P75	SD5neg	P01	null	null	SD3neg	P1
F	137	32	2	12.3	0.87	16.3	4.1	11.3	484	33.8	82.4	27.6	12.6	1.46	2to5	Z01.7	true	true	true	false	false	false	false	false	false	false	false	Blastocystis hominis	SD2neg	P1	SD3neg	P01	SD3	P999	SD2neg	P1
F	730	170	14	49.2	1.495	22	4.59	13.2	338	39.4	85.8	28.8	1.8	0.1	>5	Z00.6	true	true	true	false	false	false	false	false	false	false	false	Blastocystis hominis	SD2	P97	SD5neg	P01	null	null	SD3neg	P1
F	270	63	5	26.1	1.18	18.7	4.63	11.7	393	35.6	76.9	25.3	4.3	0.35	2to5	Z00.6	false	true	false	false	false	false	false	false	false	false	false		SD2	P97	SD3neg	P01	SD3	P999	SD2neg	P1
M	270	63	5	16.7	1.08	14.3	4.18	10.7	384	32.9	78.7	25.6	2.8	0.18	2to5	Z00.6	true	true	true	false	false	false	false	false	false	false	false	Blastocystis hominis	SD1neg	P25	SD3neg	P01	SD3	P999	SD2neg	P1
M	730	170	14	70.5	1.695	24.5	5.13	13.1	285	40.8	79.5	25.5	3.6	0.23	>5	E66.8	true	true	false	true	false	false	false	false	false	false	false	Endolimax nana	SD4	P999	SD5neg	P01	null	null	SD3neg	P1
M	574	133	11	69.1	1.532	29.4	4.26	12.1	346	35.1	82.4	28.4	2.5	0.18	>5	E66.0	false	true	false	false	false	false	false	false	false	false	false		SD4	P999	SD5neg	P01	null	null	SD3neg	P1
M	417	97	8	36	1.265	22.5	5.23	13.6	412	41.2	78.8	26	11.2	0.97	>5	Z01.7	true	true	true	false	false	false	false	false	false	false	false	Blastocystis hominis	SD0	P75	SD5neg	P01	null	null	SD3neg	P1
F	35	8	0	8.49	0.666	19.1	3.26	9.1	911	27.3	83.7	27.9	1	0.1	<2	J00.X	false	false	false	false	false	false	false	false	false	false	false		SD2neg	P1	SD3neg	P01	SD3	P999	SD2neg	P1
M	417	97	8	26	1.22	17.5	4.29	11.7	382	34.1	79.5	27.3	8	0.69	>5	B82.9	true	true	false	true	false	false	false	false	false	false	false	Endolimax nana	SD2neg	P10	SD5neg	P01	null	null	SD3neg	P1
M	626	146	12	32.2	1.34	17.9	4.81	12.9	295	39.2	81.5	26.8	6.1	0.37	>5	Z01.7	true	true	true	false	false	false	false	false	false	false	false	Blastocystis hominis	SD0	P50	SD5neg	P01	null	null	SD3neg	P1
F	417	97	8	19.5	1.1	16.1	5.11	13.4	351	39.4	77.1	26.2	4.6	0.31	>5	Z01.7	true	true	true	false	false	false	false	false	false	false	false	Blastocystis hominis	SD3neg	P1	SD5neg	P01	null	null	SD3neg	P1
M	171	40	3	15.6	0.945	17.5	4.4	11.2	359	33.4	75.9	25.5	5	0.29	2to5	Z01.7	false	true	false	false	false	false	false	false	false	false	false		SD2neg	P10	SD3neg	P01	SD3	P999	SD2neg	P1
M	678	158	13	0	0	null	4.63	12.7	269	38.8	83.8	27.4	7.9	0.34	>5	Z01.7	false	true	false	false	false	false	false	false	false	false	false		SD3neg	P1	SD5neg	P01	null	null	SD3neg	P1
M	574	133	11	0	0	null	4.12	11.2	314	33.5	81.3	27.2	6.8	0.46	>5	Z01.7	false	true	false	false	false	false	false	false	false	false	false		SD3neg	P1	SD5neg	P01	null	null	SD3neg	P1
M	730	170	14	52.6	1.61	20.3	5.19	14.7	343	44.4	85.5	28.3	2.7	0.26	>5	Z01.7	false	true	false	false	false	false	false	false	false	false	false		SD2	P99	SD5neg	P01	null	null	SD3neg	P1
M	521	121	10	44	1.41	22.1	4.35	12.3	304	36.3	83.4	28.3	4.9	0.26	>5	Z01.7	false	true	false	false	false	false	false	false	false	false	false		SD1	P97	SD5neg	P01	null	null	SD3neg	P1
M	782	182	15	62.6	1.66	22.7	5.11	14.9	178	44.6	87.3	29.2	4.3	0.36	>5	J02.9	false	true	false	false	false	false	false	false	false	false	false		SD3	P999	SD5neg	P01	null	null	SD3neg	P1
M	194	45	3	16.9	0.975	17.8	4.75	12.6	338	38.5	81.1	26.5	1.3	0.09	2to5	Z00.6	false	true	false	false	false	false	false	false	false	false	false		SD1neg	P25	SD3neg	P01	SD3	P999	SD2neg	P1
F	92	21	1	10.9	0.78	17.9	4.84	12.6	298	38.2	78.9	26	1	0.1	<2	Z00.6	false	true	false	false	false	false	false	false	false	false	false		SD2neg	P1	SD3neg	P01	SD3	P999	SD2neg	P1
M	116	27	2	8.77	0.74	16	4.7	10.8	372	33.4	71.1	23	5	0.54	2to5	Z00.6	false	true	false	false	false	false	false	false	false	false	false		SD2neg	P1	SD3neg	P01	SD3	P999	null	null
M	469	109	9	36.3	1.327	20.6	4.68	13.1	441	38.7	82.7	28	7.9	0.81	>5	J02.9	true	true	true	false	false	false	false	false	false	false	false	Blastocystis hominis	SD0	P75	SD5neg	P01	null	null	SD3neg	P1
F	313	73	6	21	1.173	15.3	4.22	11.9	412	35.9	85.1	28.2	3	0.32	>5	Z00.6	true	true	false	false	false	true	false	false	false	false	false	Giardia lamblia	SD3neg	P1	SD5neg	P01	null	null	SD3neg	P1
F	220	51	4	8.71	0.76	15.1	4.1	10.2	355	31.9	77.8	24.9	4.3	0.28	2to5	Z00.6	false	true	false	false	false	false	false	false	false	false	false		SD2neg	P1	SD3neg	P01	SD2	P97	SD2neg	P1
M	521	121	10	50.7	1.445	24.3	4.72	13.5	379	39.9	84.5	28.6	1.6	0.07	>5	Z01.7	true	true	true	true	false	false	false	false	false	false	false	Blastocystis hominis, Endolimax nana	SD2	P99	SD5neg	P01	null	null	SD3neg	P1
F	574	133	11	47	1.446	22.5	4.49	13.1	345	40.2	89.5	29.2	6.6	0.5	>5	Z62.0	true	true	false	false	false	false	true	false	false	false	false	Levaduras	SD2	P97	SD5neg	P01	null	null	SD3neg	P1
F	272	63	5	17	1.065	15	4.1	11.2	296	33.9	82.7	27.3	3	0.19	2to5	Z00.6	false	true	false	false	false	false	false	false	false	false	false		SD1neg	P25	SD3neg	P01	SD3	P999	SD2neg	P1
M	521	121	10	25.1	1.437	12.2	4.79	13.2	371	40.9	85.4	27.6	5	0.41	>5	E44.0	false	false	false	false	false	false	false	false	false	false	false		SD2neg	P5	SD5neg	P01	null	null	SD3neg	P1
M	730	170	14	67	1.631	25.2	5.23	15.6	224	45.2	86.4	29.8	1.6	0.12	>5	E66.8	false	true	false	false	false	false	false	false	false	false	false		SD3	P999	SD5neg	P01	null	null	SD3neg	P1
M	521	121	10	26	1.302	15.3	4.66	13	332	39.1	83.9	27.9	10	0.55	>5	Z00.6	false	false	false	false	false	false	false	false	false	false	false		SD2neg	P10	SD5neg	P01	null	null	SD3neg	P1
M	293	68	5	16.6	1.04	15.3	3.76	10.2	268	30.6	81.4	27.1	5	0.33	2to5	D50.9	false	false	false	false	false	false	false	false	false	false	false		SD3neg	P1	SD5neg	P01	null	null	SD3neg	P1
F	574	133	11	46	1.46	21.6	4.69	14.2	296	40.9	87.2	30.3	1	0.06	>5	E66.8	false	true	false	false	false	false	false	false	false	false	false		SD1	P97	SD5neg	P01	null	null	SD3neg	P1
F	64	14	1	7.85	0.67	17.5	4.26	8.3	265	28.1	66	19.5	2	0.17	<2	Z00.6	false	false	false	false	false	false	false	false	false	false	false		SD2neg	P1	SD3neg	P01	SD3	P999	SD2neg	P1
F	365	85	7	14.7	1.062	13	4.44	12.9	281	37.6	84.7	29.1	1	0.14	>5	Z00.6	true	true	true	false	false	false	false	false	false	false	false	Blastocystis hominis	SD3neg	P1	SD5neg	P01	null	null	SD3neg	P1
M	68	16	1	7.31	0.662	16.7	4.36	10.5	577	32	73.4	24.1	4.7	0.54	<2	D50.9	false	false	false	false	false	false	false	false	false	false	false		SD2neg	P1	SD3neg	P01	SD3	P999	null	null
F	730	170	14	70.1	1.485	31.8	4.64	12	362	37.7	81.3	25.9	8	0.75	>5	B82.9	true	true	false	false	false	true	false	false	false	false	false	Giardia lamblia	SD3	P999	SD5neg	P01	null	null	SD3neg	P1
M	469	109	9	32.8	1.268	20.4	4.66	12.3	333	37.6	80.7	26.4	6.5	0.49	>5	B82.9	true	true	true	false	false	true	false	false	false	false	false	Blastocystis hominis, Giardia lamblia	SD0	P50	SD5neg	P01	null	null	SD3neg	P1
F	365	85	7	18.3	1.125	14.5	3.87	10.4	431	31.6	81.7	26.9	2.7	0.24	>5	Z00.6	true	true	false	false	false	false	true	false	false	false	false	Levaduras	SD3neg	P1	SD5neg	P01	null	null	SD3neg	P1
M	225	52	4	17.3	1	17.3	4.13	11.6	290	34.1	82.6	28.1	2.5	0.07	2to5	Z00.6	true	true	true	false	true	false	false	false	false	false	false	Blastocystis hominis, Entamoeba coli	SD1neg	P25	SD3neg	P01	SD3	P999	SD2neg	P1
F	626	146	12	64	1.56	26.3	5.15	14.2	356	42.4	82.3	27.6	4.9	0.5	>5	E66.0	false	false	false	false	false	false	false	false	false	false	false		SD3	P999	SD5neg	P01	null	null	SD3neg	P1
M	417	97	8	24.4	1.18	17.5	4.95	14.1	406	41.2	83.2	28.5	3.6	0.14	>5	Z00.6	false	true	false	false	false	false	false	false	false	false	false		SD2neg	P5	SD5neg	P01	null	null	SD3neg	P1
M	417	97	8	29.4	1.2	20.4	4.33	11.4	352	33.5	77.4	26.3	4.2	0.23	>5	E66.8	false	true	false	false	false	false	false	false	false	false	false		SD1neg	P25	SD5neg	P01	null	null	SD3neg	P1
M	365	85	7	25.7	1.21	17.6	4.19	11.6	288	34.9	83.3	27.7	2.4	0.11	>5	Z00.6	false	true	false	false	false	false	false	false	false	false	false		SD2neg	P10	SD5neg	P01	null	null	SD3neg	P1
F	730	170	14	34.5	1.486	15.6	4.79	14.3	258	42.9	89.6	29.9	1.1	0.05	>5	Z00.6	false	true	false	false	false	false	false	false	false	false	false		SD0	P50	SD5neg	P01	null	null	SD3neg	P1
F	313	73	6	22	1.114	17.7	4.7	13	369	41	87.2	27.7	3	0.3	>5	Z01.7	true	true	true	false	false	false	false	false	false	false	false	Blastocystis hominis	SD3neg	P1	SD5neg	P01	null	null	SD3neg	P1
M	160	37	3	15	0.94	17	4.6	11.7	341	34.7	75.4	25.4	4.2	0.31	2to5	Z62.1	false	true	false	false	false	false	false	false	false	false	false		SD2neg	P5	SD3neg	P01	SD3	P999	SD2neg	P1
F	469	109	9	26.3	1.27	16.3	4.17	11.2	305	34.1	81.8	26.9	13.3	0.81	>5	Z00.6	false	false	false	false	false	false	false	false	false	false	false		SD2neg	P10	SD5neg	P01	null	null	SD3neg	P1
M	626	146	12	52	1.52	22.5	4.48	12.5	255	37.6	83.9	27.9	4.7	0.36	>5	E66.8	false	true	false	false	false	false	false	false	false	false	false		SD2	P99	SD5neg	P01	null	null	SD3neg	P1
M	64	14	1	10.72	71.2	0	4.44	10	786	31.2	70.3	22.5	4	0.57	<2	Z00.6	false	false	false	false	false	false	false	false	false	false	false		SD2neg	P1	SD3neg	P01	SD2	P99	null	null
F	417	97	8	28	1.2	19.4	4.82	13.1	296	38.5	79.9	27.2	1.7	0.09	>5	B82.9	true	true	true	false	false	false	false	false	false	false	false	Blastocystis hominis	SD1neg	P15	SD5neg	P01	null	null	SD3neg	P1
F	283	66	5	17.2	1.08	14.7	4.54	11.6	433	36.4	80.2	25.6	3.4	0.37	2to5	Z00.6	true	true	false	false	true	false	false	false	false	false	false	Entamoeba coli	SD3neg	P1	SD5neg	P01	null	null	SD3neg	P1
F	730	170	14	69.2	1.546	29	4.03	12	270	36.2	89.8	29.8	3.4	0.14	>5	E66.0	true	true	true	false	false	false	false	false	false	false	false	Blastocystis hominis	SD3	P999	SD5neg	P01	null	null	SD3neg	P1
M	365	85	7	19.8	1.096	16.5	4.28	11.8	435	36.1	84.3	27.6	2.1	0.13	>5	Z00.6	true	true	true	false	false	false	false	false	false	false	false	Blastocystis hominis	SD3neg	P1	SD5neg	P01	null	null	SD3neg	P1
M	61	14	1	11.2	0.74	20.5	4.49	10.3	560	32.4	72.2	22.9	1.8	0.21	<2	Z00.6	false	false	false	false	false	false	false	false	false	false	false		SD2neg	P1	SD3neg	P01	SD3	P999	null	null
M	116	27	2	12.5	0.825	18.4	4.62	11.9	418	36.3	78.6	25.8	2.7	0.28	2to5	H00.1	false	true	false	false	false	false	false	false	false	false	false		SD2neg	P1	SD3neg	P01	SD3	P999	null	null
M	365	85	7	22.4	1.187	15.9	3.9	10.9	262	33.2	85.1	27.9	3.3	0.16	>5	Z62.1	false	false	false	false	false	false	false	false	false	false	false		SD3neg	P1	SD5neg	P01	null	null	SD3neg	P1
M	730	170	14	56.1	1.6	21.9	4.84	13.4	271	41.3	85.3	27.7	3.4	0.15	>5	Z62.1	false	false	false	false	false	false	false	false	false	false	false		SD2	P99	SD5neg	P01	null	null	SD3neg	P1
M	626	146	12	41.6	1.527	17.8	4.22	12.5	323	38.1	90.3	29.6	3.7	0.14	>5	Z00.6	false	false	false	false	false	false	false	false	false	false	false		SD1	P90	SD5neg	P01	null	null	SD3neg	P1
F	56	13	1	7.6	0.676	16.6	4	10.1	425	30.6	76.5	25.3	8.8	0.62	<2	Z00.1	false	false	false	false	false	false	false	false	false	false	false		SD2neg	P1	SD3neg	P01	SD3	P999	SD2neg	P1
M	313	73	6	18	1.12	14.3	4.58	11.9	213	34.6	75.5	26	1.3	0.04	>5	Z00.6	true	true	false	false	true	false	false	false	false	false	false	Entamoeba coli	SD3neg	P1	SD5neg	P01	null	null	SD3neg	P1
F	365	85	7	24.8	1.195	17.4	4.44	12.5	254	37.1	83.6	28.2	0	0	>5	B82.9	true	true	true	false	false	false	false	false	false	false	false	Blastocystis hominis	SD2neg	P5	SD5neg	P01	null	null	SD3neg	P1
M	417	97	8	22	1.18	15.8	4.52	12.9	427	38.2	84.5	28.5	9.1	0.67	>5	Z01.7	true	true	true	false	false	false	false	false	false	false	false	Blastocystis hominis	SD3neg	P1	SD5neg	P01	null	null	SD3neg	P1
M	54	12	1	10.23	0.742	18.6	4.28	11.2	245	31.7	74.1	26.2	3.3	0.27	<2	L22.X	false	false	false	false	false	false	false	false	false	false	false		SD2neg	P1	SD3neg	P01	SD3	P999	null	null
M	243	56	4	15	1.002	14.9	4.13	11.2	275	33.9	82.1	27.1	1.7	0.1	2to5	Z00.6	true	true	true	true	true	false	false	false	false	false	false	Blastocystis hominis, Entamoeba coli, Endolimax nana	SD2neg	P5	SD3neg	P01	SD3	P999	SD2neg	P1
F	626	146	12	33.2	1.38	17.4	5.03	12.7	326	39.6	78.7	25.2	6.8	0.47	>5	Z00.6	true	true	true	false	false	false	false	false	false	false	false	Blastocystis hominis	SD0	P50	SD5neg	P01	null	null	SD3neg	P1
M	272	63	5	17	1.04	15.7	3.79	10.5	183	31.3	82.6	27.7	18.4	1.24	2to5	Z00.6	true	true	true	false	false	false	false	false	false	false	false	Blastocystis hominis	SD1neg	P25	SD3neg	P01	SD3	P999	SD2neg	P1
F	235	54	4	17	1.017	16.4	4	12.6	320	36.7	79.3	27.5	2.9	0.18	2to5	Z00.6	false	true	false	false	false	false	false	false	false	false	false		SD1neg	P25	SD3neg	P01	SD3	P999	SD2neg	P1
F	730	170	14	52.7	1.5	23.4	4.42	11.8	314	36.8	83.3	26.7	4.7	0.32	>5	Z01.7	false	true	false	false	false	false	false	false	false	false	false		SD2	P99	SD5neg	P01	null	null	SD3neg	P1
M	521	121	10	23.9	1.2	16.6	4.93	12.6	399	38.8	78.7	25.6	4.7	0.46	>5	Z00.1	true	true	true	false	false	false	false	false	false	false	false	Blastocystis hominis	SD2neg	P3	SD5neg	P01	null	null	SD3neg	P1
F	138	32	2	11.3	0.91	13.6	4.23	10.7	320	31.9	75.4	25.3	0.9	0.1	2to5	Z00.6	false	true	false	false	false	false	false	false	false	false	false		SD2neg	P1	SD3neg	P01	SD3	P999	SD2neg	P1
F	210	49	4	12.8	0.918	15.2	4.12	11.3	292	34	82.5	27.4	2.9	0.23	2to5	Z62.0	true	true	true	false	false	false	false	false	false	false	false	Blastocystis hominis	SD2neg	P1	SD3neg	P01	SD3	P999	SD2neg	P1
M	310	72	5	16	1.038	14.8	4.1	10.9	356	33.3	81.2	26.6	3	0.22	2to5	Z62.0	true	true	true	false	false	false	false	false	false	false	false	Blastocystis hominis	SD3neg	P1	SD5neg	P01	null	null	SD3neg	P1
F	469	109	9	30	1.42	14.9	4.08	11.3	339	35	85.8	27.7	4.6	0.47	>5	Z01.7	true	true	true	false	false	false	false	false	false	false	false	Blastocystis hominis	SD1neg	P25	SD5neg	P01	null	null	SD3neg	P1
M	626	146	12	56	1.59	22.2	5.13	14.6	270	45.7	89.1	28.5	1.5	0.13	>5	Z00.1	true	true	true	false	false	false	false	false	false	false	false	Blastocystis hominis	SD2	P99	SD5neg	P01	null	null	SD3neg	P1
F	76	17	1	11	0.76	19	4.5	11.5	328	35.8	79.6	25.6	2	0.16	<2	Z00.6	false	true	false	false	false	false	false	false	false	false	false		SD2neg	P1	SD3neg	P01	SD3	P999	SD2neg	P1
F	521	121	10	46	1.39	23.8	4.52	13.2	351	40.3	89.2	29.2	4.4	0.27	>5	B82.9	true	true	true	true	false	false	false	false	false	false	false	Blastocystis hominis, Endolimax nana	SD1	P97	SD5neg	P01	null	null	SD3neg	P1
M	109	25	2	10.8	0.803	16.7	4.31	11.5	270	35.9	83.3	26.7	4.6	0.38	2to5	Z01.7	true	true	false	false	false	false	false	true	false	false	false	Oxiuros	SD2neg	P1	SD3neg	P01	SD3	P999	null	null
F	469	109	9	24.3	1.313	14.1	4.43	12.4	339	36.5	82.4	28	15	0.94	>5	B82.9	false	true	false	false	false	false	false	false	false	false	false		SD2neg	P3	SD5neg	P01	null	null	SD3neg	P1
M	168	39	3	16	0.965	17.2	4.76	12.5	291	37.4	78.6	26.3	2.6	0.28	2to5	Z01.7	true	true	false	false	false	true	false	false	false	false	false	Giardia lamblia	SD1neg	P15	SD3neg	P01	SD3	P999	SD2neg	P1
M	574	133	11	35.7	1.39	18.5	4.32	12.4	282	35.5	82.2	28.7	5.8	0.29	>5	Z00.6	false	false	false	false	false	false	false	false	false	false	false		SD0	P75	SD5neg	P01	null	null	SD3neg	P1
F	417	97	8	36.4	1.315	21	4.22	12.4	336	36.6	86.7	29.4	6	0.42	>5	Z01.7	true	true	true	false	false	false	false	false	false	false	false	Blastocystis hominis	SD0	P75	SD5neg	P01	null	null	SD3neg	P1
F	626	146	12	34.8	1.417	17.3	4.2	12.4	292	37.1	88.3	29.5	2.6	0.11	>5	Z00.6	false	true	false	false	false	false	false	false	false	false	false		SD0	P50	SD5neg	P01	null	null	SD3neg	P1
F	313	73	6	17.3	1.092	14.5	4.27	11.9	310	37	86.7	27.9	4.4	0.23	>5	Z00.6	false	true	false	false	false	false	false	false	false	false	false		SD3neg	P1	SD5neg	P01	null	null	SD3neg	P1
F	469	109	9	22.9	1.221	15.4	4.78	13.7	269	41.2	86.2	28.7	10.8	1	>5	Z00.6	true	true	true	false	false	false	false	false	true	false	false	Blastocystis hominis, Chilomastix mesnili	SD3neg	P1	SD5neg	P01	null	null	SD3neg	P1
F	313	73	6	22.9	1.162	17	4.46	11.7	330	36.2	81.2	26.2	12.7	0.96	>5	J00.X	true	true	true	false	false	false	false	false	false	false	false	Blastocystis hominis	SD3neg	P1	SD5neg	P01	null	null	SD3neg	P1
F	63	14	1	9.38	0.738	17.2	4.62	12.5	451	37.5	81.2	27.1	4.8	0.52	<2	J00.X	false	false	false	false	false	false	false	false	false	false	false		SD2neg	P1	SD3neg	P01	SD3	P999	SD2neg	P1
M	228	53	4	16.4	0.97	17.4	4.38	11.8	317	35.3	80.6	26.9	6	0.52	2to5	Z00.6	true	true	true	false	true	true	false	false	false	false	false	Blastocystis hominis, Giardia lamblia, Entamoeba coli	SD1neg	P15	SD3neg	P01	SD3	P999	SD2neg	P1
M	521	121	10	36.1	1.296	21.5	4.83	13	366	38.1	78.9	26.9	6	0.5	>5	Z00.6	true	true	true	false	true	false	false	false	false	false	false	Blastocystis hominis, Entamoeba coli	SD0	P75	SD5neg	P01	null	null	SD3neg	P1
F	365	85	7	27.6	1.26	17.4	4.36	12	237	36.2	83	27.5	5.3	0.38	>5	Z00.6	false	true	false	false	false	false	false	false	false	false	false		SD1neg	P15	SD5neg	P01	null	null	SD3neg	P1
F	365	85	7	26	1.194	18.2	4.5	12.1	380	36.1	80.2	26.9	5.3	0.33	>5	Z00.6	true	true	false	true	true	false	false	false	false	false	false	Entamoeba coli, Endolimax nana	SD2neg	P10	SD5neg	P01	null	null	SD3neg	P1
M	469	109	9	28.3	1.329	16	4.38	12.3	268	37.7	86.1	28.1	0.4	0.02	>5	Z00.6	true	true	true	true	false	false	false	false	false	false	false	Blastocystis hominis, Endolimax nana	SD1neg	P25	SD5neg	P01	null	null	SD3neg	P1
M	365	85	7	51.3	1.32	29.4	5.02	12.4	293	38.4	76.5	24.7	5	0.32	>5	E66.0	true	true	true	false	false	false	false	false	false	false	false	Blastocystis hominis	SD2	P99	SD5neg	P01	null	null	SD3neg	P1
M	574	133	11	60.1	1.422	29.7	4.84	13.4	224	39.9	82.4	27.7	6	0.44	>5	E66.0	true	true	false	true	false	false	false	false	false	false	false	Endolimax nana	SD3	P999	SD5neg	P01	null	null	SD3neg	P1
M	626	146	12	65	1.483	29.6	4.65	13	306	38.9	83.7	28	2.8	0.19	>5	E66.0	true	true	true	false	false	true	false	false	false	false	false	Blastocystis hominis, Giardia lamblia	SD3	P999	SD5neg	P01	null	null	SD3neg	P1
F	149	34	2	13.1	0.865	17.5	4.71	12.5	460	37.6	79.8	26.5	5.6	0.8	2to5	Z00.6	false	true	false	false	false	false	false	false	false	false	false		SD2neg	P1	SD3neg	P01	SD3	P999	SD2neg	P1
M	469	109	9	29.8	1.276	18.3	4.6	12.8	314	38.5	83.7	27.8	10.6	0.5	>5	Z00.6	true	true	true	true	false	false	false	false	false	false	false	Blastocystis hominis, Endolimax nana	SD1neg	P25	SD5neg	P01	null	null	SD3neg	P1
F	142	33	2	14.2	90.6	0	4.99	11.5	333	36.7	73.5	23	0	0	2to5	Z00.1	false	true	false	false	false	false	false	false	false	false	false		SD2neg	P3	SD3neg	P01	SD1	P85	SD3	P999
F	469	109	9	28.7	1.267	17.9	4.85	14.2	384	42.6	87.8	29.3	4.2	0.21	>5	Z00.6	true	true	true	false	true	false	false	false	false	false	false	Blastocystis hominis, Entamoeba coli	SD1neg	P25	SD5neg	P01	null	null	SD3neg	P1
F	181	42	3	14.9	0.922	17.5	4.21	11.3	385	34	80.8	26.8	1.1	0.08	2to5	Z00.6	true	true	true	false	false	false	false	false	false	false	false	Blastocystis hominis	SD2neg	P5	SD3neg	P01	SD3	P999	SD2neg	P1
F	782	182	15	69.1	1.532	29.4	5.01	14	369	43.8	87.4	27.9	1	0.07	>5	E66.8	false	true	false	false	false	false	false	false	false	false	false		SD3	P999	SD5neg	P01	null	null	SD3neg	P1
F	365	85	7	30.7	1.255	19.5	4.65	13.2	605	39.5	84.9	28.4	0.7	0.06	>5	E66.8	true	true	true	false	false	false	false	false	false	false	false	Blastocystis hominis	SD1neg	P25	SD5neg	P01	null	null	SD3neg	P1
F	202	47	3	12.3	0.92	14.5	4.2	10.5	463	32.6	77.6	25	3	0.22	2to5	Z00.6	false	true	false	false	false	false	false	false	false	false	false		SD2neg	P1	SD3neg	P01	SD3	P999	SD2neg	P1
F	574	133	11	45.3	1.49	20.4	4.67	12.9	302	39.4	84.4	27.6	1.5	0.1	>5	Z62.0	false	false	false	false	false	false	false	false	false	false	false		SD1	P95	SD5neg	P01	null	null	SD3neg	P1
F	365	85	7	16.6	1.104	13.6	4.33	11.9	382	34.9	80.6	27.5	2.6	0.22	>5	Z00.1	true	true	true	true	false	false	false	false	false	false	false	Blastocystis hominis, Endolimax nana	SD3neg	P1	SD5neg	P01	null	null	SD3neg	P1
M	730	170	14	64.6	1.688	22.7	5.31	15.1	260	44.7	84.2	28.4	2.6	0.19	>5	Z00.1	false	true	false	false	false	false	false	false	false	false	false		SD3	P999	SD5neg	P01	null	null	SD3neg	P1
M	417	97	8	33	1.34	18.4	5.25	13.3	323	40.7	77.5	25.3	2.5	0.13	>5	Z01.7	true	true	true	false	false	false	false	false	false	false	false	Blastocystis hominis	SD0	P50	SD5neg	P01	null	null	SD3neg	P1
M	161	37	3	15	0.91	18.1	5.04	12.7	411	38.3	76	25.2	4.4	0.43	2to5	Z01.7	false	true	false	false	false	false	false	false	false	false	false		SD2neg	P5	SD3neg	P01	SD3	P999	SD2neg	P1
M	626	146	12	60	1.572	24.3	4.16	11.8	305	34.1	82	28.4	7.5	0.5	>5	E66.8	false	true	false	false	false	false	false	false	false	false	false		SD3	P999	SD5neg	P01	null	null	SD3neg	P1
M	242	56	4	17.2	1.082	14.7	4.63	12.5	439	37.4	80.8	27	6.3	0.5	2to5	Z00.6	true	true	true	false	false	false	false	false	false	false	false	Blastocystis hominis	SD1neg	P25	SD3neg	P01	SD3	P999	SD2neg	P1
F	168	39	3	12	0.882	15.4	5.08	12.7	476	39	76.8	25	0.9	0.1	2to5	Z00.6	true	true	false	false	false	false	true	false	false	false	false	Levaduras	SD2neg	P1	SD3neg	P01	SD3	P999	SD2neg	P1
F	365	85	7	25.5	1.2	17.7	4.24	11.8	296	36.3	85.6	27.8	15.8	1.02	>5	B82.9	true	true	true	false	false	false	false	false	false	false	false	Blastocystis hominis	SD2neg	P5	SD5neg	P01	null	null	SD3neg	P1
F	417	97	8	26	1.18	18.7	5.25	13.2	288	40.8	77.7	25.1	2.3	0.21	>5	Z01.7	false	true	false	false	false	false	false	false	false	false	false		SD2neg	P10	SD5neg	P01	null	null	SD3neg	P1
M	365	85	7	20.3	1.147	15.4	4.76	12	391	36.3	76.3	25.2	4.5	0.41	>5	Z01.7	false	true	false	false	false	false	false	false	false	false	false		SD3neg	P1	SD5neg	P01	null	null	SD3neg	P1
F	730	170	14	49.3	1.602	19.2	4.81	11.5	225	37.4	77.8	23.9	2.5	0.17	>5	Z00.1	false	false	false	false	false	false	false	false	false	false	false		SD2	P97	SD5neg	P01	null	null	SD3neg	P1
M	365	85	7	0	0	null	3.9	11.9	254	34.7	89	30.5	9.3	0.79	>5	Z01.7	true	true	false	true	true	false	false	false	false	false	false	Entamoeba coli, Endolimax nana	SD3neg	P1	SD5neg	P01	null	null	SD3neg	P1
M	417	97	8	48.2	1.277	29.6	4.43	12.4	334	35.5	80.1	28	2.7	0.22	>5	E66.0	false	false	false	false	false	false	false	false	false	false	false		SD2	P97	SD5neg	P01	null	null	SD3neg	P1
M	574	133	11	35.3	1.41	17.8	5.02	13.6	265	39.6	78.9	27.1	7.3	0.44	>5	Z00.6	false	false	false	false	false	false	false	false	false	false	false		SD0	P75	SD5neg	P01	null	null	SD3neg	P1
M	85	19	1	10.1	0.784	16.4	3.99	11	411	32.4	81.2	27.6	4.1	0.34	<2	E44.1	false	false	false	false	false	false	false	false	false	false	false		SD2neg	P1	SD3neg	P01	SD3	P999	null	null
M	313	73	6	17.8	1.05	16.1	4.33	11.6	341	34.4	79.4	26.8	19.8	1.99	>5	E44.1	false	false	false	false	false	false	false	false	false	false	false		SD3neg	P1	SD5neg	P01	null	null	SD3neg	P1
M	626	146	12	45.3	1.454	21.4	5.03	12.5	365	38.3	76.1	24.9	5.9	0.54	>5	E66.8	false	false	false	false	false	false	false	false	false	false	false		SD2	P97	SD5neg	P01	null	null	SD3neg	P1
M	220	51	4	17.1	0.995	17.3	4.05	10.2	362	30.7	75.8	25.2	4.6	0.34	2to5	Z00.6	false	false	false	false	false	false	false	false	false	false	false		SD1neg	P25	SD3neg	P01	SD3	P999	SD2neg	P1
F	365	85	7	22.3	1.197	15.6	4.19	12	304	35.8	85.4	28.6	3	0.15	>5	Z00.6	false	true	false	false	false	false	false	false	false	false	false		SD3neg	P1	SD5neg	P01	null	null	SD3neg	P1
M	313	73	6	22	1.105	18	4.46	11.7	357	34.8	78	26.2	10.3	0.71	>5	Z00.6	false	true	false	false	false	false	false	false	false	false	false		SD3neg	P1	SD5neg	P01	null	null	SD3neg	P1
M	521	121	10	39.6	1.324	22.6	4.51	12.7	400	37.3	82.7	28.2	3	0.18	>5	E66.0	true	true	true	false	false	false	false	false	false	false	false	Blastocystis hominis	SD1	P90	SD5neg	P01	null	null	SD3neg	P1
M	313	73	6	20	1.14	15.4	4.86	12.2	276	38.4	79	25.1	6.9	0.66	>5	Z00.6	true	true	true	false	false	false	false	false	false	false	false	Blastocystis hominis	SD3neg	P1	SD5neg	P01	null	null	SD3neg	P1
F	574	133	11	58.4	1.42	29	4.48	12.7	465	40.3	90	28.3	2.2	0.18	>5	E66.0	true	true	false	false	false	true	false	false	false	false	false	Giardia lamblia	SD2	P99	SD5neg	P01	null	null	SD3neg	P1
M	469	109	9	27.5	1.214	18.7	4.84	13	550	39.9	82.4	26.9	3.4	0.23	>5	Z00.6	true	true	false	false	false	true	false	false	false	false	false	Giardia lamblia	SD1neg	P15	SD5neg	P01	null	null	SD3neg	P1
M	248	57	4	18.7	1.05	17	4.24	11.7	384	33.7	79.5	27.6	3.6	0.36	2to5	J00.X	false	true	false	false	false	false	false	false	false	false	false		SD0	P50	SD3neg	P01	SD3	P999	SD2neg	P1
F	313	73	6	18.2	1.13	14.3	4	11.9	247	35.6	89	29.8	2.2	0.14	>5	Z00.6	true	true	true	false	true	false	false	false	false	false	false	Blastocystis hominis, Entamoeba coli	SD3neg	P1	SD5neg	P01	null	null	SD3neg	P1
M	469	109	9	0	0	null	3.94	12.1	392	37	93.9	30.7	8	0.6	>5	B82.9	true	true	true	false	true	false	false	false	false	false	false	Blastocystis hominis, Entamoeba coli	SD3neg	P1	SD5neg	P01	null	null	SD3neg	P1
F	365	85	7	25.1	1.165	18.5	4.8	12.7	271	38.7	80.6	26.5	3.4	0.33	>5	E66.8	false	true	false	false	false	false	false	false	false	false	false		SD2neg	P5	SD5neg	P01	null	null	SD3neg	P1
M	626	146	12	34	1.401	17.3	4.77	13.3	245	39.1	82	27.9	3.1	0.21	>5	Z00.6	false	true	false	false	false	false	false	false	false	false	false		SD0	P50	SD5neg	P01	null	null	SD3neg	P1
M	222	51	4	15	0.94	17	4.04	11.4	336	32.6	80.7	28.2	3.1	0.29	2to5	Z00.6	false	true	false	false	false	false	false	false	false	false	false		SD2neg	P5	SD3neg	P01	SD3	P999	SD2neg	P1
F	417	97	8	39.1	1.282	23.8	5.86	13.6	417	43.6	74.4	23.2	3.2	0.27	>5	L20.9	false	true	false	false	false	false	false	false	false	false	false		SD1	P85	SD5neg	P01	null	null	SD3neg	P1
M	139	32	2	13.2	0.89	16.7	4.96	11.6	679	37	74.6	23.4	1.9	0.23	2to5	H00.1	false	true	false	false	false	false	false	false	false	false	false		SD2neg	P1	SD3neg	P01	SD3	P999	SD2neg	P1
F	257	60	4	17.5	1.053	15.8	4.42	11.9	446	35.8	81	26.9	2.1	0.17	2to5	B82.9	false	true	false	false	false	false	false	false	false	false	false		SD1neg	P25	SD3neg	P01	SD3	P999	SD2neg	P1
M	205	48	3	0	0	null	4.45	12.8	318	36.2	81.3	28.8	1.5	0.09	2to5	Z01.7	true	true	true	false	false	false	true	false	false	false	false	Blastocystis hominis, Levaduras	SD2neg	P1	SD3neg	P01	SD2neg	P1	SD2neg	P1
M	417	97	8	29	1.285	17.6	4.41	12.7	298	38	86.2	28.8	9.4	0.38	>5	Z00.6	false	true	false	false	false	false	false	false	false	false	false		SD1neg	P25	SD5neg	P01	null	null	SD3neg	P1
F	469	109	9	27.5	1.311	16	4.58	12.8	185	38.7	84.5	27.9	2.4	0.16	>5	Z00.6	false	true	false	false	false	false	false	false	false	false	false		SD1neg	P15	SD5neg	P01	null	null	SD3neg	P1
M	93	21	1	10	0.76	17.3	4.47	11.3	333	33.9	75.8	25.3	2	0.21	<2	Z00.6	false	true	false	false	false	false	false	false	false	false	false		SD2neg	P1	SD3neg	P01	SD3	P999	null	null
F	730	170	14	52	1.53	22.2	4.78	8.6	298	30.3	63.4	18	1.3	0.07	>5	Z00.6	true	true	true	false	false	false	false	false	false	false	false	Blastocystis hominis	SD2	P99	SD5neg	P01	null	null	SD3neg	P1
F	521	121	10	31	1.38	16.3	4.3	11.6	283	35.6	82.8	27	1.4	0.08	>5	Z00.6	true	true	true	true	false	false	false	false	true	false	false	Blastocystis hominis, Endolimax nana, Chilomastix mesnili	SD1neg	P25	SD5neg	P01	null	null	SD3neg	P1
M	365	85	7	24.7	1.282	15	4.56	12.4	375	37.6	82.5	27.2	6.2	0.78	>5	Z00.6	true	true	true	false	false	false	false	false	false	false	false	Blastocystis hominis	SD2neg	P5	SD5neg	P01	null	null	SD3neg	P1
F	300	70	5	18.2	1.065	16	4.79	11.6	413	36	75.2	24.2	1.9	0.14	2to5	J00.X	false	true	false	false	false	false	false	false	false	false	false		SD3neg	P1	SD5neg	P01	null	null	SD3neg	P1
M	365	85	7	19	1.1	15.7	4.2	10.7	499	33.3	79.3	25.5	1.6	0.22	>5	D50.9	true	true	true	false	false	false	false	false	false	false	false	Blastocystis hominis	SD3neg	P1	SD5neg	P01	null	null	SD3neg	P1
M	173	40	3	16	0.93	18.5	4.22	11.2	338	33.7	79.9	26.5	14	1.55	2to5	B82.9	true	true	true	true	false	false	false	false	false	false	false	Blastocystis hominis, Endolimax nana	SD1neg	P15	SD3neg	P01	SD3	P999	SD2neg	P1
F	521	121	10	28	1.31	16.3	4.39	11.6	417	37.2	84.7	26.4	1.3	0.11	>5	J00.X	false	true	false	false	false	false	false	false	false	false	false		SD1neg	P15	SD5neg	P01	null	null	SD3neg	P1
F	72	17	1	10.9	0.742	19.8	5.22	12.2	445	37.8	72.4	23.4	0	0	<2	B86.X	false	false	false	false	false	false	false	false	false	false	false		SD2neg	P1	SD3neg	P01	SD3	P999	SD2neg	P1
F	521	121	10	38.4	1.345	21.2	4.91	13.5	312	39.8	81.1	27.5	3.5	0.29	>5	E66.8	true	true	true	false	false	false	false	false	false	false	false	Blastocystis hominis	SD1	P75	SD5neg	P01	null	null	SD3neg	P1
F	64	14	1	7.59	0.701	15.4	4.32	10.6	315	33.4	77.3	24.5	3	0.29	<2	Z00.6	false	true	false	false	false	false	false	false	false	false	false		SD2neg	P1	SD3neg	P01	SD3	P999	SD2neg	P1
F	365	85	7	16.2	1.03	15.3	4.33	11.7	303	34.1	78.8	27	5.1	0.65	>5	E44.1	true	true	true	false	false	false	false	false	false	false	false	Blastocystis hominis	SD3neg	P1	SD5neg	P01	null	null	SD3neg	P1
M	313	73	6	21.3	1.125	16.8	4.12	11.4	439	34.3	83.3	27.7	3.5	0.28	>5	Z00.6	true	true	true	false	false	false	false	false	false	false	false	Blastocystis hominis	SD3neg	P1	SD5neg	P01	null	null	SD3neg	P1
M	42	9	0	8.7	0.67	19.4	4.56	11.6	462	35.6	78.1	25.4	5.5	0.41	<2	Z00.6	false	true	false	false	false	false	false	false	false	false	false		SD2neg	P1	SD3neg	P01	SD3	P999	null	null
M	199	46	3	15.9	1.018	15.3	4.36	10.9	313	33.1	75.9	25	4	0.4	2to5	Z00.6	true	true	true	false	false	false	false	false	false	false	false	Blastocystis hominis	SD2neg	P10	SD3neg	P01	SD3	P999	SD2neg	P1
F	365	85	7	19.6	1.178	14.1	4.41	12.4	298	37.5	85	28.1	5	0.41	>5	Z00.6	true	true	false	true	false	false	false	false	false	false	false	Endolimax nana	SD3neg	P1	SD5neg	P01	null	null	SD3neg	P1
F	313	73	6	21	1.17	15.3	4.95	13.3	366	40.6	82	26.9	7.2	0.48	>5	J02.9	true	true	true	false	false	false	true	false	false	false	false	Blastocystis hominis, Levaduras	SD3neg	P1	SD5neg	P01	null	null	SD3neg	P1
M	279	65	5	16	1.027	15.2	4.47	11.3	324	34.8	77.9	25.3	9.6	1.03	2to5	Z00.1	true	true	true	true	false	false	false	false	false	false	false	Blastocystis hominis, Endolimax nana	SD3neg	P1	SD5neg	P01	null	null	SD3neg	P1
M	199	46	3	11.8	0.92	13.9	4.33	10.7	414	33.9	78.3	24.7	2.6	0.22	2to5	Z00.1	true	true	true	false	false	false	false	false	false	false	false	Blastocystis hominis	SD2neg	P1	SD3neg	P01	SD3	P999	SD2neg	P1
M	313	73	6	24.4	1.22	16.4	4.25	11.6	253	34.6	81.4	27.3	4.8	0.2	>5	Z00.6	true	true	true	false	false	false	false	false	false	false	false	Blastocystis hominis	SD2neg	P5	SD5neg	P01	null	null	SD3neg	P1
F	89	20	1	11.75	0.792	18.7	4.34	11	315	34.2	78.8	25.3	1.6	0.05	<2	Z00.6	false	true	false	false	false	false	false	false	false	false	false		SD2neg	P1	SD3neg	P01	SD3	P999	SD2neg	P1
M	521	121	10	49.4	1.416	24.6	4.99	13.4	408	39.9	80	26.9	2.8	0.24	>5	E66.0	true	true	true	false	false	false	false	false	false	false	false	Blastocystis hominis	SD2	P99	SD5neg	P01	null	null	SD3neg	P1
M	730	170	14	61.8	1.698	21.4	5.62	15.7	347	48	85.4	27.9	5.7	0.38	>5	Z00.6	false	true	false	false	false	false	false	false	false	false	false		SD3	P999	SD5neg	P01	null	null	SD3neg	P1
M	268	62	5	18.5	1.057	16.6	4.08	11	402	33.4	81.9	27	5	0.4	2to5	Z00.6	true	true	true	false	false	false	false	false	false	false	false	Blastocystis hominis	SD0	P50	SD3neg	P01	SD3	P999	SD2neg	P1
M	305	71	5	23.2	1.116	18.6	5.28	14.1	185	42.3	80.1	26.7	4.4	0.22	2to5	Z00.6	true	true	true	false	false	false	false	false	false	false	false	Blastocystis hominis	SD3neg	P1	SD5neg	P01	null	null	SD3neg	P1
F	417	97	8	27.3	1.24	17.8	5.17	14	381	43.7	84.5	27.1	2.3	0.22	>5	Z00.6	false	true	false	false	false	false	false	false	false	false	false		SD1neg	P15	SD5neg	P01	null	null	SD3neg	P1
F	119	27	2	9.9	0.827	14.5	4.02	10	478	30.7	76.4	24.9	2.7	0.15	2to5	Z01.7	false	true	false	false	false	false	false	false	false	false	false		SD2neg	P1	SD3neg	P01	SD3	P999	SD2neg	P1
M	313	73	6	26.3	1.175	19	4.2	10.9	392	33.2	79	26	16.4	1.85	>5	Z00.1	true	true	true	false	false	false	false	false	false	false	false	Blastocystis hominis	SD2neg	P10	SD5neg	P01	null	null	SD3neg	P1
F	521	121	10	47.6	1.433	23.2	4.93	13.3	391	43	87.2	27	9.8	0.53	>5	Z00.1	false	true	false	false	false	false	false	false	false	false	false		SD2	P97	SD5neg	P01	null	null	SD3neg	P1
M	782	182	15	70.5	1.66	25.6	5.44	15.3	408	45.4	83.5	28.1	14	1.24	>5	Z62.0	false	true	false	false	false	false	false	false	false	false	false		SD4	P999	SD5neg	P01	null	null	SD3neg	P1
F	57	13	1	10.6	0.71	21	4.29	9.9	252	31	72.3	23.1	0	0	<2	D50.9	false	false	false	false	false	false	false	false	false	false	false		SD2neg	P1	SD3neg	P01	SD3	P999	SD2neg	P1
M	313	73	6	18.6	1.13	14.6	4.34	11.6	316	34.2	78.8	26.7	7.1	0.36	>5	D50.9	false	false	false	false	false	false	false	false	false	false	false		SD3neg	P1	SD5neg	P01	null	null	SD3neg	P1
F	574	133	11	60.5	1.49	27.3	4.85	13.1	303	42.2	87	27	11.5	0.54	>5	D50.9	false	true	false	false	false	false	false	false	false	false	false		SD3	P99	SD5neg	P01	null	null	SD3neg	P1
M	313	73	6	20.9	1.11	17	4.07	11.7	446	34.4	84.5	28.7	9	0.47	>5	D50.9	false	true	false	false	false	false	false	false	false	false	false		SD3neg	P1	SD5neg	P01	null	null	SD3neg	P1
M	469	109	9	32.8	1.341	18.2	5.1	13.1	227	40.3	79	25.7	4	0.26	>5	Z00.6	true	true	true	false	true	false	true	false	false	false	false	Blastocystis hominis, Entamoeba coli, Levaduras	SD0	P50	SD5neg	P01	null	null	SD3neg	P1
M	782	182	15	49.4	1.59	19.5	4.49	14	290	43	95.8	31.2	2.2	0.12	>5	Z00.6	false	true	false	false	false	false	false	false	false	false	false		SD2	P99	SD5neg	P01	null	null	SD3neg	P1
M	521	121	10	33.7	1.362	18.2	4.46	13.3	302	40.2	90.1	29.8	2.9	0.2	>5	Z00.6	true	true	false	true	false	true	false	false	true	false	false	Giardia lamblia, Endolimax nana, Chilomastix mesnili	SD0	P50	SD5neg	P01	null	null	SD3neg	P1
M	626	146	12	42.1	1.493	18.9	4.1	12.5	403	39	95.1	30.5	3.4	0.21	>5	Z00.6	true	true	false	false	false	true	false	false	true	false	false	Giardia lamblia, Chilomastix mesnili	SD1	P95	SD5neg	P01	null	null	SD3neg	P1
M	574	133	11	47.4	1.382	24.8	4.66	12.7	322	38.9	83.5	27.3	3	0.19	>5	E66.0	false	true	false	false	false	false	false	false	false	false	false		SD2	P97	SD5neg	P01	null	null	SD3neg	P1
M	133	31	2	11.2	0.887	14.2	4.44	11.8	436	35.7	80.4	26.6	1.6	0.24	2to5	Z00.6	false	true	false	false	false	false	false	false	false	false	false		SD2neg	P1	SD3neg	P01	SD3	P999	SD2neg	P1
M	299	69	5	22	1.082	18.8	4.27	11.8	418	35.2	82.4	27.6	20	2.39	2to5	Z01.7	true	true	true	false	true	true	false	false	false	false	false	Blastocystis hominis, Giardia lamblia, Entamoeba coli	SD3neg	P1	SD5neg	P01	null	null	SD3neg	P1
M	678	158	13	47.8	1.64	17.8	5.07	14.5	232	44.4	87.6	28.6	0.8	0.03	>5	Z00.6	false	true	false	false	false	false	false	false	false	false	false		SD2	P97	SD5neg	P01	null	null	SD3neg	P1
F	730	170	14	52.4	1.432	25.6	5.31	15.3	235	46.8	88.1	28.8	6	0.39	>5	E66.8	false	true	false	false	false	false	false	false	false	false	false		SD2	P99	SD5neg	P01	null	null	SD3neg	P1
F	300	70	5	23.3	1.095	19.4	4.58	12.2	405	36.5	79.7	26.6	4.6	0.33	2to5	E66.8	false	true	false	false	false	false	false	false	false	false	false		SD2neg	P1	SD5neg	P01	null	null	SD3neg	P1
F	152	35	2	13.8	0.875	18	5.05	12	184	37.6	74.5	23.8	1.9	0.19	2to5	Z00.6	true	true	false	false	false	false	true	false	false	false	false	Levaduras	SD2neg	P1	SD3neg	P01	SD3	P999	SD2neg	P1
F	277	64	5	21	1.1	17.4	4.07	11.7	350	35.6	87.5	28.7	6.3	0.67	2to5	Z00.6	true	true	false	true	false	false	true	false	false	false	false	Endolimax nana, Levaduras	SD3neg	P1	SD5neg	P01	null	null	SD3neg	P1
F	521	121	10	28.2	1.28	17.2	3.99	11.4	270	35	87.7	28.6	7.6	0.33	>5	Z00.6	false	true	false	false	false	false	false	false	false	false	false		SD1neg	P15	SD5neg	P01	null	null	SD3neg	P1
M	220	51	4	18.4	1.025	17.5	4.11	10.8	317	31.9	77.6	26.3	3.8	0.22	2to5	D50.9	false	true	false	false	false	false	false	false	false	false	false		SD0	P50	SD3neg	P01	SD3	P999	SD2neg	P1
M	211	49	4	13.8	0.973	14.6	4.05	10.4	486	31.6	78	25.7	3	0.18	2to5	Z00.6	false	false	false	false	false	false	false	false	false	false	false		SD2neg	P1	SD3neg	P01	SD3	P999	SD2neg	P1
M	313	73	6	19.2	1.16	14.3	4.4	11.9	416	35.7	81.1	27	3.4	0.32	>5	Z00.6	false	false	false	false	false	false	false	false	false	false	false		SD3neg	P1	SD5neg	P01	null	null	SD3neg	P1
M	730	170	14	73.1	1.63	27.5	5.31	15.4	281	47.6	89.6	29	7.1	0.41	>5	B82.9	true	true	false	false	false	true	false	false	false	false	false	Giardia lamblia	SD4	P999	SD5neg	P01	null	null	SD3neg	P1
F	521	121	10	56.6	1.468	26.3	4.38	12.9	361	39.1	89.3	29.5	4.4	0.23	>5	B82.9	true	true	false	false	false	true	false	false	false	false	false	Giardia lamblia	SD2	P99	SD5neg	P01	null	null	SD3neg	P1
F	469	109	9	51.6	1.4	26.3	4.89	13.2	427	40.9	83.6	27	5	0.31	>5	B82.9	true	true	true	false	false	false	false	false	false	false	false	Blastocystis hominis	SD2	P99	SD5neg	P01	null	null	SD3neg	P1
M	302	70	5	19.1	1.08	16.4	3.97	11.1	306	31.6	79.6	28	7.4	0.42	2to5	Z00.6	false	true	false	false	false	false	false	false	false	false	false		SD3neg	P1	SD5neg	P01	null	null	SD3neg	P1
F	93	21	1	10.7	0.76	18.5	4.54	11.5	430	34.4	75.8	25.3	0	0	<2	Z00.6	false	true	false	false	false	false	false	false	false	false	false		SD2neg	P1	SD3neg	P01	SD3	P999	SD2neg	P1
F	626	146	12	36.9	1.325	21	4.45	12.3	288	37.4	84	27.6	11.5	0.82	>5	D50.9	false	false	false	false	false	false	false	false	false	false	false		SD0	P75	SD5neg	P01	null	null	SD3neg	P1
M	782	182	15	47.9	1.585	19.1	5.14	14.3	307	43.7	85	27.8	14.2	0.95	>5	D50.9	false	false	false	false	false	false	false	false	false	false	false		SD2	P97	SD5neg	P01	null	null	SD3neg	P1
M	313	73	6	32	1.22	21.5	4.04	11	331	32.1	79.5	27.2	18.8	1.14	>5	Z00.1	false	true	false	false	false	false	false	false	false	false	false		SD0	P50	SD5neg	P01	null	null	SD3neg	P1
M	626	146	12	46.6	1.407	23.5	5.31	13.5	317	42	79.1	25.4	3	0.16	>5	D50.9	true	true	true	false	false	false	false	false	false	false	false	Blastocystis hominis	SD2	P97	SD5neg	P01	null	null	SD3neg	P1
M	417	97	8	27.7	1.228	18.4	4.81	13.1	321	39.5	82.1	27.2	8	0.7	>5	E66.8	true	true	true	false	false	false	false	false	false	false	false	Blastocystis hominis	SD1neg	P15	SD5neg	P01	null	null	SD3neg	P1
M	313	73	6	24.6	1.197	17.2	4.47	12.5	340	37.6	84.1	28	8	0.73	>5	Z00.6	true	true	true	false	false	false	false	false	false	false	false	Blastocystis hominis	SD2neg	P5	SD5neg	P01	null	null	SD3neg	P1
F	98	23	1	12.5	0.793	19.9	4.39	10.4	285	32.9	74.9	23.7	10	0.93	<2	E66.8	false	true	false	false	false	false	false	false	false	false	false		SD2neg	P1	SD3neg	P01	SD3	P999	SD2neg	P1
F	469	109	9	45	1.4	23	4.58	12.7	327	38.3	83.6	27.7	2.2	0.3	>5	Z00.1	false	true	false	false	false	false	false	false	false	false	false		SD1	P95	SD5neg	P01	null	null	SD3neg	P1
F	304	71	5	21	1.137	16.2	4.33	11.6	384	36	83.1	26.8	2	0.11	2to5	Z00.6	false	true	false	false	false	false	false	false	false	false	false		SD3neg	P1	SD5neg	P01	null	null	SD3neg	P1
F	678	158	13	39.7	1.475	18.2	5.11	13.2	301	41.3	80.8	25.8	2	0.15	>5	Z00.6	true	true	false	false	false	false	false	false	true	false	false	Chilomastix mesnili	SD1	P85	SD5neg	P01	null	null	SD3neg	P1
M	469	109	9	25.8	1.29	15.5	4.34	11.5	370	35.3	81.3	26.5	7	0.29	>5	Z00.6	true	true	true	false	false	true	false	false	false	false	false	Blastocystis hominis, Giardia lamblia	SD2neg	P10	SD5neg	P01	null	null	SD3neg	P1
F	144	33	2	13.8	0.885	17.6	4.43	12.3	360	36.7	82.8	27.8	4.3	0.2	2to5	Z00.6	true	true	true	false	false	false	false	false	false	false	false	Blastocystis hominis	SD2neg	P1	SD3neg	P01	SD3	P999	SD2neg	P1
F	313	73	6	22.5	1.09	18.9	4.2	11.4	432	33.9	80.7	27.1	2.5	0.18	>5	E66.8	false	true	false	false	false	false	false	false	false	false	false		SD3neg	P1	SD5neg	P01	null	null	SD3neg	P1
F	313	73	6	0	0	null	4.41	11.2	327	35	79.4	25.4	4	0.42	>5	Z01.7	true	true	true	false	true	false	false	false	false	false	false	Blastocystis hominis, Entamoeba coli	SD3neg	P1	SD5neg	P01	null	null	SD3neg	P1
M	521	121	10	32.6	1.33	18.4	4.6	12.5	375	38.4	83.5	27.2	6.1	0.4	>5	Z62.0	true	true	true	false	false	false	false	false	false	false	false	Blastocystis hominis	SD0	P50	SD5neg	P01	null	null	SD3neg	P1
M	417	97	8	0	0	null	4.94	14	292	40.9	82.8	28.3	8	0.9	>5	Z01.7	false	true	false	false	false	false	false	false	false	false	false		SD3neg	P1	SD5neg	P01	null	null	SD3neg	P1
M	365	85	7	26.1	1.245	16.8	4.59	12.3	247	36.3	79.1	26.8	8	0.53	>5	Z00.6	true	true	false	false	false	true	false	false	false	false	false	Giardia lamblia	SD2neg	P10	SD5neg	P01	null	null	SD3neg	P1
F	678	158	13	39.5	1.52	17.1	4.38	12.9	214	38.6	88.1	29.5	5	0.46	>5	Z00.6	true	true	true	false	false	false	false	false	false	false	false	Blastocystis hominis	SD1	P85	SD5neg	P01	null	null	SD3neg	P1
F	469	109	9	21.2	1.21	14.5	4.06	11.7	220	34	83.7	28.8	10	0.78	>5	E44.1	true	true	true	false	true	true	false	false	false	false	false	Blastocystis hominis, Giardia lamblia, Entamoeba coli	SD3neg	P1	SD5neg	P01	null	null	SD3neg	P1
F	626	146	12	52.9	1.48	24.2	4.41	12.3	328	37.3	84.6	27.9	3	0.24	>5	D50.9	false	false	false	false	false	false	false	false	false	false	false		SD2	P99	SD5neg	P01	null	null	SD3neg	P1
F	44	10	0	7.9	0.658	18.2	4	10.9	454	32.2	80.5	27.3	2	0.15	<2	Z00.6	false	false	false	false	false	false	false	false	false	false	false		SD2neg	P1	SD3neg	P01	SD3	P999	SD2neg	P1
F	782	182	15	64.6	1.6	25.2	4.35	12.3	369	37.9	87.1	28.3	3	0.22	>5	Z00.1	false	false	false	false	false	false	false	false	false	false	false		SD3	P999	SD5neg	P01	null	null	SD3neg	P1
M	574	133	11	52.3	1.44	25.2	4.95	12.4	343	39.9	80.6	25.1	3.3	0.16	>5	Z00.1	true	true	true	false	false	false	false	false	false	false	false	Blastocystis hominis	SD2	P99	SD5neg	P01	null	null	SD3neg	P1
F	365	85	7	28.3	1.21	19.3	4.9	13.2	395	39.4	80.4	26.9	12	0.94	>5	R10.4	true	true	true	false	false	false	false	false	false	false	false	Blastocystis hominis	SD1neg	P15	SD5neg	P01	null	null	SD3neg	P1
M	521	121	10	38	1.426	18.7	4.79	12.9	352	39	81.4	26.9	4	0.21	>5	J00.X	true	true	false	true	false	false	false	false	false	false	false	Endolimax nana	SD1	P85	SD5neg	P01	null	null	SD3neg	P1
M	626	146	12	42.5	1.53	18.2	5.11	13.8	195	42.7	83.6	27	0	0	>5	Z00.1	false	true	false	false	false	false	false	false	false	false	false		SD1	P95	SD5neg	P01	null	null	SD3neg	P1
M	125	29	2	11.1	0.835	15.9	4.08	10.9	371	31.9	78.2	26.7	3	0.28	2to5	Z00.1	false	true	false	false	false	false	false	false	false	false	false		SD2neg	P1	SD3neg	P01	SD3	P999	SD2neg	P1
F	574	133	11	38.5	1.43	18.8	4.55	12.5	324	37.6	82.6	27.5	7	0.45	>5	Z00.6	true	true	true	false	false	false	false	false	false	false	false	Blastocystis hominis	SD1	P85	SD5neg	P01	null	null	SD3neg	P1
M	469	109	9	25	1.245	16.1	3.87	11	281	32.6	84.2	28.4	4	0.28	>5	Z00.6	true	true	true	false	false	false	false	false	false	false	false	Blastocystis hominis	SD2neg	P5	SD5neg	P01	null	null	SD3neg	P1
M	678	158	13	45.3	1.582	18.1	4.78	14.1	293	42.8	89.5	29.5	3	0.29	>5	Z00.6	false	false	false	false	false	false	false	false	false	false	false		SD2	P97	SD5neg	P01	null	null	SD3neg	P1
M	521	121	10	21.8	1.11	17.7	4.33	12.1	317	34.9	80.6	27.9	2	0.13	>5	Z01.7	true	true	false	true	false	false	false	false	false	false	false	Endolimax nana	SD3neg	P1	SD5neg	P01	null	null	SD3neg	P1
F	313	73	6	32.4	1.344	17.9	4.42	12.2	305	36	81.4	27.6	2	0.17	>5	B82.9	false	true	false	false	false	false	false	false	false	false	false		SD0	P50	SD5neg	P01	null	null	SD3neg	P1
M	365	85	7	24.3	1.183	17.4	4.49	12.3	388	35.6	79.3	27.4	4	0.28	>5	E66.8	true	true	true	false	false	true	false	false	false	false	false	Blastocystis hominis, Giardia lamblia	SD2neg	P3	SD5neg	P01	null	null	SD3neg	P1
F	285	66	5	17.1	1.075	14.8	4.43	11.4	464	34.7	78.3	25.7	4.2	0.26	2to5	Z01.7	true	true	false	false	false	false	true	false	false	false	false	Levaduras	SD3neg	P1	SD5neg	P01	null	null	SD3neg	P1
M	115	27	2	15.7	96	0	4.08	10.4	405	31.1	76.2	25.5	2	0.15	2to5	Z01.7	false	true	false	false	false	false	false	false	false	false	false		SD2neg	P10	SD3neg	P01	SD1	P85	SD3	P999
F	365	85	7	19.5	1.172	14.2	3.96	11	297	31.8	80.3	27.8	4.2	0.29	>5	Z62.0	true	true	true	false	false	false	false	false	false	false	false	Blastocystis hominis	SD3neg	P1	SD5neg	P01	null	null	SD3neg	P1
M	574	133	11	37.3	1.35	20.5	4.01	11.6	256	34.4	85.8	28.9	7	0.44	>5	B82.9	true	true	true	false	false	false	false	false	false	false	false	Blastocystis hominis	SD1	P85	SD5neg	P01	null	null	SD3neg	P1
M	313	73	6	0	0	null	4.5	11.7	298	35.1	78	26	3.1	0.24	>5	Z01.7	true	true	true	false	true	false	false	false	false	false	false	Blastocystis hominis, Entamoeba coli	SD3neg	P1	SD5neg	P01	null	null	SD3neg	P1
F	521	121	10	33.9	1.3	20.1	4.69	12.4	282	38.8	82.7	26.4	13	1.04	>5	E66.8	false	false	false	false	false	false	false	false	false	false	false		SD0	P50	SD5neg	P01	null	null	SD3neg	P1
F	272	63	5	16.4	1.05	14.9	4.32	10.9	250	33.2	76.9	25.2	12	0.87	2to5	Z00.6	false	false	false	false	false	false	false	false	false	false	false		SD3neg	P1	SD5neg	P01	null	null	SD3neg	P1
F	176	41	3	10.3	0.84	14.6	3.98	10.7	254	31.7	79.6	26.9	1	0.03	2to5	E44.1	false	true	false	false	false	false	false	false	false	false	false		SD2neg	P1	SD3neg	P01	SD3	P999	SD2neg	P1
M	782	182	15	51	1.6	19.9	5.11	14.4	253	43.2	84.5	28.2	7.3	0.23	>5	B82.9	true	true	false	false	false	true	false	false	false	false	false	Giardia lamblia	SD2	P99	SD5neg	P01	null	null	SD3neg	P1
M	74	17	1	0	0	null	3.78	9.9	675	30.1	79.6	26.2	7.7	0.67	<2	Z01.7	false	true	false	false	false	false	false	false	false	false	false		SD2neg	P1	SD3neg	P01	SD2neg	P1	null	null
F	313	73	6	25.8	1.127	20.3	4.73	13.2	348	40.1	84.8	27.9	7.8	0.74	>5	N77.1	false	true	false	false	false	false	false	false	false	false	false		SD2neg	P5	SD5neg	P01	null	null	SD3neg	P1
M	730	170	14	62.8	1.515	27.4	4.63	12.9	328	38.9	84	27.9	10.3	0.8	>5	E66.0	true	true	true	false	false	false	false	false	false	false	false	Blastocystis hominis	SD3	P999	SD5neg	P01	null	null	SD3neg	P1
F	469	109	9	27.2	1.22	18.3	4.84	13.5	314	40	82.6	27.9	12.4	1.01	>5	Z00.6	true	true	false	false	true	false	false	false	false	false	false	Entamoeba coli	SD1neg	P15	SD5neg	P01	null	null	SD3neg	P1
F	80	18	1	9.3	0.782	15.2	4.39	10.4	428	32.2	73.3	23.7	6.8	0.62	<2	J00.X	false	true	false	false	false	false	false	false	false	false	false		SD2neg	P1	SD3neg	P01	SD3	P999	SD2neg	P1
M	104	24	2	10.6	0.82	15.8	4.37	10	391	31.1	71.2	22.9	2.1	0.17	2to5	Z00.6	true	true	true	true	false	false	false	false	false	false	false	Blastocystis hominis, Endolimax nana	SD2neg	P1	SD3neg	P01	SD3	P999	null	null
M	268	62	5	17.6	1.47	8.1	3.95	11.6	228	32.9	83.3	29.4	5.3	0.32	2to5	Z00.6	true	true	true	true	false	false	true	false	false	false	false	Blastocystis hominis, Endolimax nana, Levaduras	SD1neg	P25	SD3neg	P01	SD3	P999	SD2neg	P1
F	290	67	5	15.4	1.037	14.3	3.97	11.3	283	33.2	83.6	28.5	6	0.49	2to5	Z00.6	false	true	false	false	false	false	false	false	false	false	false		SD3neg	P1	SD5neg	P01	null	null	SD3neg	P1
F	313	73	6	21.1	1.113	17	4.45	12.1	330	36.7	82.5	27.2	9.1	0.44	>5	Z00.6	true	true	true	false	false	false	false	false	false	false	false	Blastocystis hominis	SD3neg	P1	SD5neg	P01	null	null	SD3neg	P1
M	166	38	3	13	0.95	14.4	4.18	10.9	509	32.9	78.7	26.1	4.9	0.33	2to5	D50.9	false	true	false	false	false	false	false	false	false	false	false		SD2neg	P1	SD3neg	P01	SD3	P999	SD2neg	P1
M	521	121	10	26.8	1.35	14.7	4.13	11.6	289	35.1	85	28.1	7.6	0.54	>5	Z01.7	false	true	false	false	false	false	false	false	false	false	false		SD1neg	P15	SD5neg	P01	null	null	SD3neg	P1
F	313	73	6	24.2	1.2	16.8	4.68	13.3	385	40.3	86.1	28.4	1.7	0.11	>5	Z00.1	false	true	false	false	false	false	false	false	false	false	false		SD2neg	P3	SD5neg	P01	null	null	SD3neg	P1
F	521	121	10	80	1.51	35.1	4.95	13.2	425	41.1	83	26.7	6.5	0.59	>5	E66.0	false	true	false	false	false	false	false	false	false	false	false		SD4	P999	SD5neg	P01	null	null	SD3neg	P1
M	417	97	8	32.3	1.26	20.3	5.07	13.8	409	40.9	80.7	27.2	2.3	0.15	>5	Z01.7	true	true	true	false	true	false	false	false	false	false	false	Blastocystis hominis, Entamoeba coli	SD0	P50	SD5neg	P01	null	null	SD3neg	P1
F	365	85	7	22.4	1.158	16.7	4.95	12.9	506	39.9	80.6	26.1	8	1.1	>5	Z00.1	false	true	false	false	false	false	false	false	false	false	false		SD3neg	P1	SD5neg	P01	null	null	SD3neg	P1
M	782	182	15	52.7	1.692	18.4	5.17	13.7	274	43.5	84.1	26.5	2.9	0.14	>5	Z00.1	false	false	false	false	false	false	false	false	false	false	false		SD2	P99	SD5neg	P01	null	null	SD3neg	P1
M	521	121	10	29	1.285	17.6	4.55	12.7	357	37.7	82.9	27.9	8	0.9	>5	B86.X	false	true	false	false	false	false	false	false	false	false	false		SD1neg	P25	SD5neg	P01	null	null	SD3neg	P1
F	313	73	6	23.9	1.23	15.8	5.08	12.6	356	39	76.8	24.8	5.2	0.33	>5	Z01.7	false	true	false	false	false	false	false	false	false	false	false		SD2neg	P3	SD5neg	P01	null	null	SD3neg	P1
F	365	85	7	23	1.183	16.4	4.44	13	301	39.7	89.4	29.3	3.9	0.24	>5	Z01.7	false	true	false	false	false	false	false	false	false	false	false		SD3neg	P1	SD5neg	P01	null	null	SD3neg	P1
M	198	46	3	16.2	0.985	16.7	4.11	10.7	326	32	77.9	26	13	0.74	2to5	Z00.6	false	true	false	false	false	false	false	false	false	false	false		SD1neg	P15	SD3neg	P01	SD3	P999	SD2neg	P1
M	521	121	10	43.3	1.38	22.7	5.24	13	446	40.8	77.9	24.8	12	1.13	>5	Z01.7	true	true	true	false	false	false	false	false	false	false	false	Blastocystis hominis	SD1	P95	SD5neg	P01	null	null	SD3neg	P1
M	220	51	4	10.9	0.835	15.6	4.15	10.9	523	32.6	78.6	26.3	2.5	0.33	2to5	D50.9	true	true	false	false	false	true	false	false	false	false	false	Giardia lamblia	SD2neg	P1	SD3neg	P01	SD3	P999	SD2neg	P1
M	313	73	6	17.4	1.034	16.3	4.5	12	445	35.7	79.3	26.7	5	0.42	>5	Z00.1	true	true	true	false	true	false	false	false	false	false	false	Blastocystis hominis, Entamoeba coli	SD3neg	P1	SD5neg	P01	null	null	SD3neg	P1
F	626	146	12	28.4	1.356	15.4	4.31	12.6	372	38.6	89.6	29.2	29	2.46	>5	Z61.3	true	true	true	false	false	false	false	false	false	false	false	Blastocystis hominis	SD1neg	P15	SD5neg	P01	null	null	SD3neg	P1
F	730	170	14	42.2	1.49	19	4.94	14.4	423	44.2	89.5	29.1	18	1.99	>5	Z00.1	true	true	true	false	false	false	true	false	false	false	false	Blastocystis hominis, Levaduras	SD1	P90	SD5neg	P01	null	null	SD3neg	P1
M	626	146	12	67	1.52	29	4.78	13.2	344	39.5	82.6	27.6	2.9	0.23	>5	Z62.0	false	true	false	false	false	false	false	false	false	false	false		SD3	P999	SD5neg	P01	null	null	SD3neg	P1
M	626	146	12	38.1	1.422	18.8	4.59	12.8	328	39	85	27.9	5.7	0.44	>5	Z62.0	false	false	false	false	false	false	false	false	false	false	false		SD1	P85	SD5neg	P01	null	null	SD3neg	P1
M	365	85	7	29.1	1.19	20.5	4.9	13.2	413	39.9	81.4	26.9	3.3	0.38	>5	Z61.3	false	false	false	false	false	false	false	false	false	false	false		SD1neg	P25	SD5neg	P01	null	null	SD3neg	P1
M	52	12	1	7.85	0.7	16	4.9	11.4	269	35.7	72.9	23.3	1.9	0.18	<2	J02.9	false	true	false	false	false	false	false	false	false	false	false		SD2neg	P1	SD3neg	P01	SD3	P999	null	null
M	417	97	8	30.2	1.32	17.3	4.96	13	322	39.7	80	26.2	13.1	1.5	>5	Z01.7	true	true	false	false	true	true	false	false	false	false	false	Giardia lamblia, Entamoeba coli	SD1neg	P25	SD5neg	P01	null	null	SD3neg	P1
F	574	133	11	41.5	1.515	18.1	4.61	13	360	38.8	84.2	28.2	1.8	0.12	>5	Z01.7	false	true	false	false	false	false	false	false	false	false	false		SD1	P90	SD5neg	P01	null	null	SD3neg	P1
M	678	158	13	41.7	1.557	17.2	4.89	13	277	39.5	80.8	26.6	9	0.46	>5	Z00.1	true	true	false	false	true	false	false	false	false	false	false	Entamoeba coli	SD1	P90	SD5neg	P01	null	null	SD3neg	P1
M	262	61	5	15.1	1.025	14.4	4.72	11.2	276	34.6	73.3	23.7	10	1.21	2to5	Z00.6	false	true	false	false	false	false	false	false	false	false	false		SD2neg	P5	SD3neg	P01	SD3	P999	SD2neg	P1
F	626	146	12	54	1.52	23.4	4.47	12.5	273	38.7	86.6	28	2.1	0.1	>5	E66.8	true	true	true	false	false	false	false	false	false	false	false	Blastocystis hominis	SD2	P99	SD5neg	P01	null	null	SD3neg	P1
F	365	85	7	32.5	1.207	22.3	4.62	12.6	428	38.8	84	27.3	1.3	0.16	>5	Z00.1	false	true	false	false	false	false	false	false	false	false	false		SD0	P50	SD5neg	P01	null	null	SD3neg	P1
M	521	121	10	25	1.362	13.5	4.76	13.1	302	39	81.9	27.5	7.4	0.5	>5	Z00.1	false	false	false	false	false	false	false	false	false	false	false		SD2neg	P5	SD5neg	P01	null	null	SD3neg	P1
M	521	121	10	28.3	1.302	16.7	4.7	11.9	413	38.3	81.5	25.3	1.4	0.07	>5	B82.9	true	true	true	false	false	true	false	false	false	false	false	Blastocystis hominis, Giardia lamblia	SD1neg	P25	SD5neg	P01	null	null	SD3neg	P1
F	469	109	9	20	1.167	14.7	4.39	12.4	296	37.4	85.2	28.2	4.6	0.3	>5	D50.9	false	false	false	false	false	false	false	false	false	false	false		SD3neg	P1	SD5neg	P01	null	null	SD3neg	P1
F	365	85	7	18	1.08	15.4	4.51	12.7	302	38	84.3	28.2	27.5	2.53	>5	Z00.1	false	false	false	false	false	false	false	false	false	false	false		SD3neg	P1	SD5neg	P01	null	null	SD3neg	P1
M	782	182	15	44.7	1.48	20.4	5.04	14.4	343	43.6	86.5	28.6	5.9	0.4	>5	Z00.1	false	false	false	false	false	false	false	false	false	false	false		SD1	P97	SD5neg	P01	null	null	SD3neg	P1
M	272	63	5	16.1	0.988	16.5	4.38	12.4	290	36.3	82.9	28.3	22.8	1.84	2to5	Z00.1	false	false	false	false	false	false	false	false	false	false	false		SD3neg	P1	SD5neg	P01	null	null	SD3neg	P1
F	190	44	3	12.2	0.85	16.9	4.9	11	445	34.3	70	22.4	12	1.99	2to5	Z00.1	false	false	false	false	false	false	false	false	false	false	false		SD2neg	P1	SD3neg	P01	SD3	P999	SD2neg	P1
M	239	55	4	14.4	0.94	16.3	3.87	10.4	308	31.1	80.4	26.9	4	0.2	2to5	J00.X	false	true	false	false	false	false	false	false	false	false	false		SD2neg	P3	SD3neg	P01	SD3	P999	SD2neg	P1
F	626	146	12	0	0	null	4.61	12.6	285	39.3	85.2	27.3	5.2	0.28	>5	B82.9	true	true	true	false	true	false	false	false	false	false	false	Blastocystis hominis, Entamoeba coli	SD3neg	P1	SD5neg	P01	null	null	SD3neg	P1
M	521	121	10	42	1.453	19.9	5.98	14.8	488	44.6	74.6	24.7	1	0.09	>5	Z61.3	false	false	false	false	false	false	false	false	false	false	false		SD1	P95	SD5neg	P01	null	null	SD3neg	P1
M	275	64	5	17.9	0.995	18.1	4.39	11.4	278	34.7	79	26	3	0.17	2to5	Z00.6	true	true	false	true	false	false	true	false	false	false	false	Endolimax nana, Levaduras	SD3neg	P1	SD5neg	P01	null	null	SD3neg	P1
M	127	29	2	10.9	0.784	17.7	4.47	10.7	318	34.1	76.3	23.9	6	0.41	2to5	E44.1	false	true	false	false	false	false	false	false	false	false	false		SD2neg	P1	SD3neg	P01	SD3	P999	SD2neg	P1
F	244	57	4	17.6	1.01	17.3	4.51	11.2	167	34.4	76.3	24.8	15	1.27	2to5	J00.X	true	true	true	false	false	false	false	false	false	false	false	Blastocystis hominis	SD1neg	P25	SD3neg	P01	SD3	P999	SD2neg	P1
F	626	146	12	43	1.462	20.1	3.94	10.8	227	34.6	87.8	27.4	0.9	0.05	>5	Z01.7	false	true	false	false	false	false	false	false	false	false	false		SD1	P90	SD5neg	P01	null	null	SD3neg	P1
F	574	133	11	34	1.467	15.8	4.42	12.5	315	37.4	84.6	28.3	2.5	0.12	>5	B82.9	true	true	false	false	false	true	false	false	false	false	false	Giardia lamblia	SD0	P50	SD5neg	P01	null	null	SD3neg	P1
F	79	18	1	10.4	74	0	4.71	10.1	551	33.7	71.5	21.4	3	0.37	<2	Z01.7	false	true	false	false	false	false	false	false	false	false	false		SD2neg	P1	SD3neg	P01	SD1	P95	SD3	P999
M	469	109	9	45.2	1.35	24.8	4.57	11.3	413	36.9	80.7	24.7	1	0.1	>5	E66.0	true	true	true	false	false	false	false	false	false	false	false	Blastocystis hominis	SD2	P97	SD5neg	P01	null	null	SD3neg	P1
F	469	109	9	32.8	1.337	18.3	4.18	10.8	289	33.9	81.1	25.8	10	0.71	>5	B82.9	true	true	true	true	false	false	false	false	false	false	false	Blastocystis hominis, Endolimax nana	SD0	P50	SD5neg	P01	null	null	SD3neg	P1
M	365	85	7	23.2	1.148	17.6	4.64	11.3	266	35	75.4	24.4	3	0.24	>5	Z01.7	true	true	true	false	false	false	false	false	false	false	false	Blastocystis hominis	SD3neg	P1	SD5neg	P01	null	null	SD3neg	P1
M	165	38	3	12.5	0.865	16.7	4.38	11.8	493	34.1	77.9	26.9	0.6	0.09	2to5	Z00.6	false	true	false	false	false	false	false	false	false	false	false		SD2neg	P1	SD3neg	P01	SD3	P999	SD2neg	P1
M	272	63	5	18.3	1.094	15.3	4.15	11.1	376	32.8	79	26.7	3.4	0.27	2to5	Z00.1	false	true	false	false	false	false	false	false	false	false	false		SD3neg	P1	SD5neg	P01	null	null	SD3neg	P1
M	272	63	5	17	1.039	15.7	4.46	11.9	341	36.3	81.4	26.7	4	0.22	2to5	J00.X	false	true	false	false	false	false	false	false	false	false	false		SD3neg	P1	SD5neg	P01	null	null	SD3neg	P1
M	574	133	11	30.7	1.36	16.6	4.16	10.9	253	33.7	81	26.2	12	0.54	>5	Z00.6	false	false	false	false	false	false	false	false	false	false	false		SD1neg	P25	SD5neg	P01	null	null	SD3neg	P1
M	417	97	8	37.7	1.243	24.4	4.66	12.2	418	38.2	82	26.2	17	1.36	>5	E66.0	true	true	true	false	false	false	false	false	false	false	false	Blastocystis hominis	SD1	P85	SD5neg	P01	null	null	SD3neg	P1
F	153	35	2	13	0.887	16.5	3.7	9.2	435	28.6	77.3	24.9	4.6	0.32	2to5	Z00.6	false	true	false	false	false	false	false	false	false	false	false		SD2neg	P1	SD3neg	P01	SD3	P999	SD2neg	P1
M	626	146	12	49	1.585	19.5	4.67	12.6	278	38.8	83.1	27	9.4	0.58	>5	Z00.6	true	true	false	true	false	false	false	false	false	false	false	Endolimax nana	SD2	P99	SD5neg	P01	null	null	SD3neg	P1
F	574	133	11	32.5	1.384	17	4.7	13.6	301	39.6	84.3	28.9	0.6	0.03	>5	B82.9	true	true	false	true	true	false	true	false	false	false	false	Entamoeba coli, Endolimax nana, Levaduras	SD0	P50	SD5neg	P01	null	null	SD3neg	P1
M	469	109	9	25.3	1.305	14.9	4.12	11.7	268	35.5	86.2	28.4	2.2	0.18	>5	Z01.7	false	true	false	false	false	false	false	false	false	false	false		SD2neg	P5	SD5neg	P01	null	null	SD3neg	P1
M	469	109	9	35	1.3	20.7	4.34	12.2	283	38	87.6	28.1	9.8	0.76	>5	Z01.7	false	true	false	false	false	false	false	false	false	false	false		SD0	P75	SD5neg	P01	null	null	SD3neg	P1
F	161	37	3	13.9	0.89	17.5	4.49	13.1	345	38	84.6	29.2	9	1.25	2to5	S07.0	false	true	false	false	false	false	false	false	false	false	false		SD2neg	P1	SD3neg	P01	SD3	P999	SD2neg	P1
M	365	85	7	18.3	1.145	14	4.56	12.9	368	37.9	83.1	28.3	1.2	0.1	>5	E44.1	false	true	false	false	false	false	false	false	false	false	false		SD3neg	P1	SD5neg	P01	null	null	SD3neg	P1
M	782	182	15	57.3	1.698	19.9	4.88	13.9	184	42	86.1	28.5	1.6	0.13	>5	Z01.7	false	true	false	false	false	false	false	false	false	false	false		SD3	P99	SD5neg	P01	null	null	SD3neg	P1
M	365	85	7	32.8	1.268	20.4	4.94	13.4	270	39.8	80.6	27.1	0.3	0.02	>5	B08.8	false	true	false	false	false	false	false	false	false	false	false		SD0	P50	SD5neg	P01	null	null	SD3neg	P1
M	164	38	3	14	97	0	5.93	12.7	343	40.2	67.8	21.4	1.5	0.13	2to5	Z00.1	true	true	true	false	false	true	false	false	false	false	false	Blastocystis hominis, Giardia lamblia	SD2neg	P1	SD3neg	P01	SD1neg	P25	SD3	P999
M	365	85	7	18.8	1.14	14.5	4.56	12	401	37	81.1	26.3	2.5	0.39	>5	Z75.5	true	true	false	false	false	true	false	false	false	false	false	Giardia lamblia	SD3neg	P1	SD5neg	P01	null	null	SD3neg	P1
M	521	121	10	35.7	1.36	19.3	4.56	13.1	369	38.9	85.3	28.7	3.5	0.28	>5	Z00.3	true	true	true	false	false	true	false	false	false	false	false	Blastocystis hominis, Giardia lamblia	SD0	P75	SD5neg	P01	null	null	SD3neg	P1
M	678	158	13	47.7	1.472	22	4.73	13.2	257	41	86.7	27.9	2.7	0.16	>5	J00.X	true	true	true	false	false	false	false	false	false	false	false	Blastocystis hominis	SD2	P97	SD5neg	P01	null	null	SD3neg	P1
M	313	73	6	24.5	1.17	17.9	4.35	11.4	270	35.3	81.1	26.2	5.3	0.38	>5	Z01.7	false	true	false	false	false	false	false	false	false	false	false		SD2neg	P5	SD5neg	P01	null	null	SD3neg	P1
M	521	121	10	0	0	null	4.53	13.1	416	37.3	82.3	28.9	8.8	1.14	>5	Z01.7	true	true	false	false	false	false	false	true	false	false	false	Oxiuros	SD3neg	P1	SD5neg	P01	null	null	SD3neg	P1
M	263	61	5	26	1.12	20.7	4.7	13.9	374	39.2	83.4	29.6	16.5	1.16	2to5	E66.9	false	true	false	false	false	false	false	false	false	false	false		SD2	P99	SD3neg	P01	SD3	P999	SD2neg	P1
M	116	27	2	10.5	0.807	16.1	4.38	10.9	394	33.1	75.6	24.9	4.5	0.51	2to5	D50.9	true	true	false	false	false	false	false	true	false	false	false	Oxiuros	SD2neg	P1	SD3neg	P01	SD3	P999	SD2neg	P1
M	730	170	14	0	0	null	4.95	13.4	261	41.9	84.6	27.1	4.7	0.31	>5	B82.9	true	true	true	false	false	false	false	false	false	false	false	Blastocystis hominis	SD3neg	P1	SD5neg	P01	null	null	SD3neg	P1
M	574	133	11	63.8	1.52	27.6	5.17	12.5	287	40.1	77.6	24.2	4.6	0.25	>5	Z01.7	false	true	false	false	false	false	false	false	false	false	false		SD3	P999	SD5neg	P01	null	null	SD3neg	P1
M	730	170	14	70.5	1.641	26.2	4.94	13.9	226	43.5	88.1	28.1	3.2	0.23	>5	Z01.7	false	true	false	false	false	false	false	false	false	false	false		SD4	P999	SD5neg	P01	null	null	SD3neg	P1
M	63	14	1	10	0.72	19.3	4.71	10.3	589	33.4	70.9	21.9	5.2	0.62	<2	Z00.6	false	false	false	false	false	false	false	false	false	false	false		SD2neg	P1	SD3neg	P01	SD3	P999	null	null
F	313	73	6	19.8	1.1	16.4	4.79	12.5	416	38	79.3	26.1	3.1	0.23	>5	Z00.6	false	false	false	false	false	false	false	false	false	false	false		SD3neg	P1	SD5neg	P01	null	null	SD3neg	P1
M	678	158	13	38	1.49	17.1	4.82	12.5	247	38.4	79.7	25.9	6.6	0.37	>5	Z01.7	true	true	true	false	false	false	false	false	false	false	false	Blastocystis hominis	SD1	P85	SD5neg	P01	null	null	SD3neg	P1
F	272	63	5	18	1.06	16	4.18	11.2	393	35.1	84	26.8	2.2	0.25	2to5	Z00.6	false	true	false	false	false	false	false	false	false	false	false		SD3neg	P1	SD5neg	P01	null	null	SD3neg	P1
M	101	23	1	11.1	0.797	17.5	4.7	11.4	509	35.6	75.7	24.3	7	0.91	<2	Z00.6	false	true	false	false	false	false	false	false	false	false	false		SD2neg	P1	SD3neg	P01	SD3	P999	null	null
F	626	146	12	0	0	null	4.2	12.3	296	36.9	87.9	29.3	3	0.16	>5	Z62.0	false	true	false	false	false	false	false	false	false	false	false		SD3neg	P1	SD5neg	P01	null	null	SD3neg	P1
F	313	73	6	0	0	null	4.2	11.1	225	34.1	81.2	26.4	3	0.12	>5	Z62.1	false	true	false	false	false	false	false	false	false	false	false		SD3neg	P1	SD5neg	P01	null	null	SD3neg	P1
F	365	85	7	21.7	1.197	15.1	4.27	11.1	270	33.5	78.5	26	13	1	>5	Z01.7	false	true	false	false	false	false	false	false	false	false	false		SD3neg	P1	SD5neg	P01	null	null	SD3neg	P1
F	782	182	15	46.5	1.458	21.9	4.79	12.5	445	39.3	82	26.1	4	0.3	>5	T74.2	false	false	false	false	false	false	false	false	false	false	false		SD1	P97	SD5neg	P01	null	null	SD3neg	P1
F	417	97	8	39.5	1.282	24	4.94	12.5	358	38.6	78.1	25.3	7	0.47	>5	E66.0	false	true	false	false	false	false	false	false	false	false	false		SD1	P85	SD5neg	P01	null	null	SD3neg	P1
F	521	121	10	31.6	1.395	16.2	3.98	10.8	191	33.2	83.4	27.1	5.6	0.39	>5	Z00.6	false	false	false	false	false	false	false	false	false	false	false		SD1neg	P25	SD5neg	P01	null	null	SD3neg	P1
M	417	97	8	22.5	1.183	16.1	4.56	11.1	255	34.7	76.1	24.3	8.5	0.43	>5	E44.1	true	true	true	false	false	false	false	false	false	false	false	Blastocystis hominis	SD3neg	P1	SD5neg	P01	null	null	SD3neg	P1
M	121	28	2	0	0	null	4.5	10.9	312	34.8	77.3	24.2	3.4	0.14	2to5	Z01.7	false	true	false	false	false	false	false	false	false	false	false		SD2neg	P1	SD3neg	P01	SD2neg	P1	SD2neg	P1
M	521	121	10	37.8	1.538	16	4.83	13.4	352	41.9	86.7	27.7	8.8	0.76	>5	Z63.1	false	false	false	false	false	false	false	false	false	false	false		SD1	P85	SD5neg	P01	null	null	SD3neg	P1
F	626	146	12	29.2	1.427	14.3	4.8	13.6	302	40.6	84.6	28.3	2.4	0.22	>5	Z63.1	true	true	true	false	false	false	false	false	false	false	false	Blastocystis hominis	SD1neg	P25	SD5neg	P01	null	null	SD3neg	P1
M	289	67	5	21.6	1.135	16.8	4.52	11.8	416	35.5	78.5	26.1	3.9	0.36	2to5	Z00.1	false	false	false	false	false	false	false	false	false	false	false		SD3neg	P1	SD5neg	P01	null	null	SD3neg	P1
M	730	170	14	52.5	1.645	19.4	4.34	11.2	320	35.9	82.7	25.8	6.8	0.41	>5	Z00.3	false	false	false	false	false	false	false	false	false	false	false		SD2	P99	SD5neg	P01	null	null	SD3neg	P1
F	782	182	15	48.7	1.525	20.9	4.05	11.7	244	35.3	87.2	28.9	3.1	0.21	>5	Z00.6	false	false	false	false	false	false	false	false	false	false	false		SD2	P97	SD5neg	P01	null	null	SD3neg	P1
M	626	146	12	32.8	1.4	16.7	4.87	12.9	265	39.5	81.1	26.5	17	1.12	>5	Z62.0	false	false	false	false	false	false	false	false	false	false	false		SD0	P50	SD5neg	P01	null	null	SD3neg	P1
M	365	85	7	18.2	1.127	14.3	4.26	11.5	290	34.7	81.5	27	3.5	0.26	>5	F80.1	false	false	false	false	false	false	false	false	false	false	false		SD3neg	P1	SD5neg	P01	null	null	SD3neg	P1
F	417	97	8	0	0	null	4.57	12.2	268	37.9	82.9	26.7	3.1	0.2	>5	Z01.7	false	true	false	false	false	false	false	false	false	false	false		SD3neg	P1	SD5neg	P01	null	null	SD3neg	P1
M	313	73	6	19	1.15	14.4	4.21	12.1	307	37	87.9	28.7	1.9	0.12	>5	Z00.6	false	true	false	false	false	false	false	false	false	false	false		SD3neg	P1	SD5neg	P01	null	null	SD3neg	P1
M	521	121	10	30.2	1.31	17.6	4.05	12.8	351	37.8	93.3	31.6	10	1.02	>5	Z01.7	true	true	true	false	false	false	false	false	false	false	false	Blastocystis hominis	SD1neg	P25	SD5neg	P01	null	null	SD3neg	P1
M	521	121	10	45	1.46	21.1	4.89	12.8	240	39.9	81.6	26.2	0.1	0.01	>5	Z01.7	true	true	true	true	false	true	false	false	false	false	false	Blastocystis hominis, Giardia lamblia, Endolimax nana	SD1	P97	SD5neg	P01	null	null	SD3neg	P1
M	626	146	12	71.4	1.504	31.6	4.5	12.6	457	38	84.4	28	2.1	0.14	>5	E66.0	true	true	false	false	false	true	false	false	false	false	false	Giardia lamblia	SD4	P999	SD5neg	P01	null	null	SD3neg	P1
M	201	47	3	14.6	93.7	0	4.51	11.4	350	34.3	76.1	25.3	7.5	0.49	2to5	Z00.6	true	true	false	true	false	false	false	false	false	false	false	Endolimax nana	SD2neg	P3	SD3neg	P01	SD0	P75	SD3	P999
M	574	133	11	35.3	1.354	19.3	4.99	13.2	348	39.4	79	26.5	16.9	1.27	>5	Z00.6	true	true	true	false	false	false	false	false	false	false	false	Blastocystis hominis	SD0	P75	SD5neg	P01	null	null	SD3neg	P1
M	834	194	16	63.1	1.644	23.3	5.46	15	319	46.2	84.6	27.5	2	0.34	>5	Z00.1	false	true	false	false	false	false	false	false	false	false	false		SD3	P999	SD5neg	P01	null	null	SD3neg	P1
M	626	146	12	42.3	1.45	20.1	4.8	13.9	290	40.3	84	29	11.9	0.61	>5	F91.0	true	true	true	false	false	false	false	false	false	false	false	Blastocystis hominis	SD1	P95	SD5neg	P01	null	null	SD3neg	P1
F	417	97	8	25	1.21	17.1	4.65	13.7	355	40.5	87.1	29.5	4.2	0.29	>5	Z61.3	false	true	false	false	false	false	false	false	false	false	false		SD2neg	P5	SD5neg	P01	null	null	SD3neg	P1
M	235	54	4	0	0	null	4.52	12.4	385	36.9	81.6	27.4	12	1.65	2to5	Z01.7	true	true	false	false	true	false	false	false	false	false	false	Entamoeba coli	SD2neg	P1	SD3neg	P01	SD2neg	P1	SD2neg	P1
F	365	85	7	0	0	null	4.44	12.2	311	35.9	80.9	27.5	16	1.3	>5	Z01.7	true	true	false	true	false	false	true	false	false	false	false	Endolimax nana, Levaduras	SD3neg	P1	SD5neg	P01	null	null	SD3neg	P1
F	521	121	10	33.6	1.35	18.4	3.94	11.4	342	34.1	86.5	28.9	4.1	0.26	>5	N39.0	false	true	false	false	false	false	false	false	false	false	false		SD0	P50	SD5neg	P01	null	null	SD3neg	P1
M	85	19	1	10.8	74.5	0	4.19	11.2	301	33	78.8	26.7	2.1	0.25	<2	Z00.1	false	true	false	false	false	false	false	false	false	false	false		SD2neg	P1	SD3neg	P01	SD1	P95	null	null
M	313	73	6	23	1.182	16.5	5	13.8	404	39.7	79.4	27.6	2.3	0.16	>5	Z00.6	false	true	false	false	false	false	false	false	false	false	false		SD3neg	P1	SD5neg	P01	null	null	SD3neg	P1
F	313	73	6	18	1.135	14	5.08	13.2	271	40.1	78.9	26	2.8	0.31	>5	Z00.6	true	true	true	false	false	false	false	false	false	false	false	Blastocystis hominis	SD3neg	P1	SD5neg	P01	null	null	SD3neg	P1
F	626	146	12	51	1.5	22.7	4.56	13.2	370	39.3	86.2	28.9	10.7	0.93	>5	Z00.1	true	true	true	true	false	false	false	false	false	false	false	Blastocystis hominis, Endolimax nana	SD2	P99	SD5neg	P01	null	null	SD3neg	P1
M	243	56	4	14.9	96.5	0	4.21	11.3	343	33.4	79.3	26.8	8.5	0.72	2to5	D50.9	true	true	true	false	false	false	false	true	false	false	false	Blastocystis hominis, Oxiuros	SD2neg	P5	SD3neg	P01	SD0	P50	SD3	P999
F	782	182	15	49	1.48	22.4	4.3	12.7	264	36.9	85.8	29.5	7	0.37	>5	Z00.1	false	true	false	false	false	false	false	false	false	false	false		SD2	P97	SD5neg	P01	null	null	SD3neg	P1
F	469	109	9	26.4	1.228	17.5	4.15	11	451	35	84.3	26.5	8.9	0.42	>5	Z00.6	false	true	false	false	false	false	false	false	false	false	false		SD2neg	P10	SD5neg	P01	null	null	SD3neg	P1
F	365	85	7	29.7	1.14	22.9	4.96	12.9	393	39.4	79.4	26	5.8	0.47	>5	Z01.7	false	true	false	false	false	false	false	false	false	false	false		SD1neg	P25	SD5neg	P01	null	null	SD3neg	P1
M	206	48	3	16.5	0.985	17	5.15	11.2	348	34.4	66.8	21.7	0.8	0.09	2to5	J00.X	false	true	false	false	false	false	false	false	false	false	false		SD1neg	P15	SD3neg	P01	SD3	P999	SD2neg	P1
M	269	62	5	21	1.088	17.7	4.08	12.2	407	35.5	87	29.9	1.7	0.13	2to5	J02.9	false	true	false	false	false	false	false	false	false	false	false		SD3neg	P1	SD5neg	P01	null	null	SD3neg	P1
M	155	36	2	14.4	0.923	16.9	4.13	11	456	32.9	79.7	26.6	1.1	0.08	2to5	Z01.7	false	true	false	false	false	false	false	false	false	false	false		SD2neg	P3	SD3neg	P01	SD3	P999	SD2neg	P1
M	521	121	10	39	1.347	21.5	4.46	12.5	323	36.8	82.5	28	2.5	0.22	>5	Z01.7	true	true	false	true	true	false	false	false	false	false	false	Entamoeba coli, Endolimax nana	SD1	P85	SD5neg	P01	null	null	SD3neg	P1
M	626	146	12	44	1.495	19.7	4.91	12.9	346	40	81.5	26.3	3.2	0.23	>5	Z01.7	true	true	true	false	false	false	false	false	false	false	false	Blastocystis hominis	SD1	P97	SD5neg	P01	null	null	SD3neg	P1
F	365	85	7	22	22	0	4.39	11.3	329	35.8	81.5	25.7	6.4	0.63	>5	Z00.6	true	true	false	true	true	false	false	false	false	false	false	Entamoeba coli, Endolimax nana	SD3neg	P1	SD5neg	P01	null	null	SD2	P99
M	574	133	11	27	1.305	15.9	4.65	12.7	342	40.3	86.7	27.3	8.2	0.66	>5	E44.1	true	true	false	false	false	true	false	false	false	false	false	Giardia lamblia	SD1neg	P15	SD5neg	P01	null	null	SD3neg	P1
M	245	57	4	15	1.01	14.7	4.18	11.5	418	33.8	80.9	27.5	10	0.73	2to5	Z00.6	false	true	false	false	false	false	false	false	false	false	false		SD2neg	P5	SD3neg	P01	SD3	P999	SD2neg	P1
M	46	10	0	8	0.63	20.2	4.03	11.7	697	34	84.4	29	4	0.35	<2	Z00.6	false	true	false	false	false	false	false	false	false	false	false		SD2neg	P1	SD3neg	P01	SD3	P999	null	null
M	521	121	10	30	1.35	16.5	4.56	12.7	427	38.5	84.4	27.9	3.8	0.3	>5	Z00.6	true	true	false	true	false	false	false	false	true	false	false	Endolimax nana, Chilomastix mesnili	SD1neg	P25	SD5neg	P01	null	null	SD3neg	P1
M	626	146	12	30.7	1.33	17.4	4.92	13.3	348	40.4	82.1	27	3.5	0.3	>5	E45.X	true	true	false	false	false	true	false	false	false	false	false	Giardia lamblia	SD1neg	P25	SD5neg	P01	null	null	SD3neg	P1
M	730	170	14	37.7	1.406	19.1	4.3	11.8	280	37.1	86.3	27.4	2.4	0.16	>5	E45.X	true	true	true	false	false	false	false	false	false	false	false	Blastocystis hominis	SD1	P85	SD5neg	P01	null	null	SD3neg	P1
M	98	23	1	9.97	0.795	15.8	4.85	11.1	312	33.2	68.5	22.9	4	0.36	<2	Z00.6	false	true	false	false	false	false	false	false	false	false	false		SD2neg	P1	SD3neg	P01	SD3	P999	null	null
M	417	97	8	26.7	1.223	17.9	4.41	12.1	265	35.6	80.7	27.4	12.3	0.59	>5	Z00.6	true	true	false	true	false	false	false	false	false	false	false	Endolimax nana	SD1neg	P15	SD5neg	P01	null	null	SD3neg	P1
M	313	73	6	19.9	1.082	17	4.36	12.2	248	35.3	81	28	11	0.73	>5	Z00.6	false	true	false	false	false	false	false	false	false	false	false		SD3neg	P1	SD5neg	P01	null	null	SD3neg	P1
M	220	51	4	18.7	1.055	16.8	4.73	12.9	286	37.4	79.1	27.3	3.9	0.24	2to5	Z01.7	false	true	false	false	false	false	false	false	false	false	false		SD0	P50	SD3neg	P01	SD3	P999	SD2neg	P1
M	84	19	1	10.8	75	0	5.36	12.4	623	39.2	73.1	23.1	3.1	0.27	<2	Z00.6	false	false	false	false	false	false	false	false	false	false	false		SD2neg	P1	SD3neg	P01	SD1	P90	null	null
M	271	63	5	18	1.06	16	4.55	11.8	321	33.8	74.3	25.9	3.4	0.27	2to5	Z00.6	false	false	false	false	false	false	false	false	false	false	false		SD3neg	P1	SD5neg	P01	null	null	SD3neg	P1
M	469	109	9	26.8	1.275	16.5	4.43	12.5	225	36.2	81.7	28.2	2.3	0.22	>5	Z00.6	false	false	false	false	false	false	false	false	false	false	false		SD1neg	P15	SD5neg	P01	null	null	SD3neg	P1
F	417	97	8	0	0	null	4.16	11.7	362	35.1	84.4	28.1	2	0.14	>5	Z01.7	false	true	false	false	false	false	false	false	false	false	false		SD3neg	P1	SD5neg	P01	null	null	SD3neg	P1
F	678	158	13	0	0	null	3.79	11.4	300	34.6	91.3	30.1	1.6	0.11	>5	B82.9	true	true	true	false	false	false	false	false	false	false	false	Blastocystis hominis	SD3neg	P1	SD5neg	P01	null	null	SD3neg	P1
F	168	39	3	12.2	89	0	4.31	11	332	33.8	78.4	25.5	2.3	0.17	2to5	Z00.6	false	true	false	false	false	false	false	false	false	false	false		SD2neg	P1	SD3neg	P01	SD1neg	P25	SD3	P999
M	75	17	1	9.8	73	0	4.54	9.5	264	30.4	67	20.7	1	0.08	<2	S01.5	false	false	false	false	false	false	false	false	false	false	false		SD2neg	P1	SD3neg	P01	SD0	P75	null	null
M	303	70	5	18.9	1.11	15.3	4.45	11.4	441	34	76.4	25.6	0.9	0.09	2to5	J00.X	true	true	false	true	false	false	true	false	false	false	false	Endolimax nana, Levaduras	SD3neg	P1	SD5neg	P01	null	null	SD3neg	P1
M	133	31	2	12.6	83.5	0	4.14	11.7	278	35.4	85.5	28.3	0.8	0.09	2to5	Z00.6	false	false	false	false	false	false	false	false	false	false	false		SD2neg	P1	SD3neg	P01	SD1	P90	SD3	P999
F	678	158	13	67.3	1.545	28.2	5.18	7.5	873	29.4	56.8	14.5	6	0.5	>5	D50.9	false	true	false	false	false	false	false	false	false	false	false		SD3	P999	SD5neg	P01	null	null	SD3neg	P1
M	365	85	7	21	1.155	15.7	6.92	17.9	175	55.8	80.6	25.9	16	1.41	>5	Z01.7	true	true	true	false	false	false	false	false	false	false	false	Blastocystis hominis	SD3neg	P1	SD5neg	P01	null	null	SD3neg	P1
M	220	51	4	14	1	14	4.63	11.9	371	35.7	77.1	25.7	5.7	0.68	2to5	Z00.6	false	false	false	false	false	false	false	false	false	false	false		SD2neg	P1	SD3neg	P01	SD3	P999	SD2neg	P1
M	574	133	11	41	1.385	21.4	4.69	12.9	327	37.7	80.4	27.5	12.3	1.43	>5	E66.8	false	false	false	false	false	false	false	false	false	false	false		SD1	P90	SD5neg	P01	null	null	SD3neg	P1
M	365	85	7	18.6	1.145	14.2	4.52	13.2	359	37.8	83.6	29.2	10.8	1.04	>5	Z00.6	false	false	false	false	false	false	false	false	false	false	false		SD3neg	P1	SD5neg	P01	null	null	SD3neg	P1
F	120	28	2	11.5	82	0	4.3	12.2	515	35.1	81.6	28.4	4.5	0.3	2to5	Z00.6	false	false	false	false	false	false	false	false	false	false	false		SD2neg	P1	SD3neg	P01	SD0	P75	SD3	P999
F	283	66	5	15.8	1.054	14.2	4.25	11.8	288	34.7	81.6	27.8	38	4.35	2to5	J02.9	true	true	false	false	false	false	true	false	false	false	false	Levaduras	SD3neg	P1	SD5neg	P01	null	null	SD3neg	P1
M	272	63	5	19.2	1.05	17.4	4.7	13.3	367	38.5	81.9	28.3	2.3	0.26	2to5	Z01.7	true	true	true	false	false	false	false	false	false	false	false	Blastocystis hominis	SD3neg	P1	SD5neg	P01	null	null	SD3neg	P1
F	248	58	4	14.7	99.3	0	4.04	10.8	537	32.7	80.9	26.7	1.6	0.09	2to5	Z00.6	false	true	false	false	false	false	false	false	false	false	false		SD2neg	P5	SD3neg	P1	SD1neg	P25	SD3	P999
F	626	146	12	34.4	1.485	15.6	4.61	13.4	303	40	86.8	29.1	3	0.13	>5	Z00.6	true	true	true	false	false	false	false	false	false	false	false	Blastocystis hominis	SD0	P50	SD5neg	P01	null	null	SD3neg	P1
F	521	121	10	34	1.5	15.1	4.28	11.9	353	36.3	84.8	27.8	4.1	0.31	>5	Z00.6	true	true	true	false	false	false	false	false	false	false	false	Blastocystis hominis	SD0	P50	SD5neg	P01	null	null	SD3neg	P1
F	313	73	6	23	1.235	15.1	4.37	12.7	284	37.9	86.7	29.1	1.3	0.09	>5	H65.1	true	true	true	false	false	false	true	false	false	false	false	Blastocystis hominis, Levaduras	SD3neg	P1	SD5neg	P01	null	null	SD3neg	P1
M	220	51	4	12	0.87	15.9	3.94	11.1	397	32.5	82.5	28.2	1.6	0.12	2to5	Z00.6	false	true	false	false	false	false	false	false	false	false	false		SD2neg	P1	SD3neg	P01	SD3	P999	SD2neg	P1
F	209	48	4	12.6	96	0	4.16	11.2	346	33.3	80	26.9	4.2	0.28	2to5	Z01.7	false	true	false	false	false	false	false	false	false	false	false		SD2neg	P1	SD3neg	P01	SD2neg	P10	SD3	P999
F	171	40	3	0	0	null	4.46	12.2	542	35.6	79.8	27.4	1.2	0.1	2to5	B82.9	true	true	true	true	false	false	false	false	false	false	false	Blastocystis hominis, Endolimax nana	SD2neg	P1	SD3neg	P01	SD2neg	P1	SD2neg	P1
F	312	72	5	15.8	1	15.8	4.47	12.7	456	36.2	81	28.4	2.8	0.24	2to5	B82.9	true	true	true	false	false	false	false	false	false	false	false	Blastocystis hominis	SD3neg	P1	SD5neg	P01	null	null	SD3neg	P1
M	626	146	12	34.8	1.4	17.8	4.74	12.2	319	39.4	83.1	25.7	5.7	0.6	>5	Z00.6	true	true	true	false	false	false	false	false	false	false	false	Blastocystis hominis	SD0	P50	SD5neg	P01	null	null	SD3neg	P1
M	150	35	2	14	92	0	4.65	11.9	333	34.7	74.6	25.6	2.5	0.2	2to5	Z00.6	true	true	false	false	false	true	false	false	false	false	false	Giardia lamblia	SD2neg	P1	SD3neg	P01	SD0	P50	SD3	P999
M	417	97	8	28	1.31	16.3	4.8	12.4	259	38.7	80.6	25.8	6.4	0.49	>5	Z00.6	true	true	true	false	false	false	false	false	false	false	false	Blastocystis hominis	SD1neg	P15	SD5neg	P01	null	null	SD3neg	P1
F	574	133	11	0	0	null	4.55	12.5	292	37.5	82.4	27.5	11	0.67	>5	B82.9	true	true	false	true	false	false	false	false	false	false	false	Endolimax nana	SD3neg	P1	SD5neg	P01	null	null	SD3neg	P1
F	678	158	13	45	1.425	22.2	5.33	8.5	289	32.6	61.2	15.9	5	0.33	>5	E44.1	true	true	true	false	false	false	false	false	false	false	false	Blastocystis hominis	SD1	P95	SD5neg	P01	null	null	SD3neg	P1
M	521	121	10	21	1.155	15.7	5.15	13.6	318	41.2	80	26.4	22	1.89	>5	E44.1	true	true	true	false	false	false	false	false	false	false	false	Blastocystis hominis	SD3neg	P1	SD5neg	P01	null	null	SD3neg	P1
F	626	146	12	42.8	1.42	21.2	4.99	12.3	305	38.7	77.6	24.6	12	0.78	>5	Z00.6	true	true	true	false	false	false	false	false	false	false	false	Blastocystis hominis	SD1	P90	SD5neg	P01	null	null	SD3neg	P1
F	782	182	15	0	0	null	4.42	12.9	279	39.1	88.5	29.2	8	0.42	>5	Z01.7	false	true	false	false	false	false	false	false	false	false	false		SD3neg	P1	SD5neg	P01	null	null	SD3neg	P1
F	159	37	3	13.2	92	0	4.64	12	374	37.4	80.6	25.9	1.7	0.12	2to5	Z00.6	false	false	false	false	false	false	false	false	false	false	false		SD2neg	P1	SD3neg	P01	SD0	P50	SD3	P999
F	678	158	13	0	0	null	4.86	14	304	42.7	87.9	28.8	7.3	0.46	>5	B82.9	true	true	true	false	false	false	false	false	false	false	false	Blastocystis hominis	SD3neg	P1	SD5neg	P01	null	null	SD3neg	P1
F	730	170	14	52.7	1.56	21.7	4.74	13.2	410	40.8	86.1	27.8	4.5	0.29	>5	Z00.6	false	false	false	false	false	false	false	false	false	false	false		SD2	P99	SD5neg	P01	null	null	SD3neg	P1
F	521	121	10	42	1.4	21.4	5.02	13.9	353	42	83.7	27.7	7	0.48	>5	E66.8	true	true	true	true	false	false	false	false	false	false	false	Blastocystis hominis, Endolimax nana	SD1	P90	SD5neg	P01	null	null	SD3neg	P1
M	272	63	5	17.5	1.05	15.9	4.15	11.8	335	33.4	80.5	28.4	5.8	0.24	2to5	E66.8	false	true	false	false	false	false	false	false	false	false	false		SD3neg	P1	SD5neg	P01	null	null	SD3neg	P1
M	730	170	14	43.9	1.51	19.3	4.37	13	284	38.8	88.8	29.7	2.5	0.16	>5	Z00.6	true	true	true	true	false	false	false	false	false	false	false	Blastocystis hominis, Endolimax nana	SD1	P95	SD5neg	P01	null	null	SD3neg	P1
M	574	133	11	36	1.44	17.4	4.31	12.4	247	36.3	84.2	28.8	3.2	0.17	>5	Z00.6	true	true	false	true	true	false	false	false	false	false	false	Entamoeba coli, Endolimax nana	SD0	P75	SD5neg	P01	null	null	SD3neg	P1
F	272	63	5	18.6	1.1	15.4	4.75	13.6	308	38.9	81.9	28.6	6.3	0.41	2to5	Z00.6	true	true	false	true	true	false	false	false	false	false	false	Entamoeba coli, Endolimax nana	SD3neg	P1	SD5neg	P01	null	null	SD3neg	P1
M	626	146	12	43.7	1.43	21.4	4.57	12.9	324	39.9	87.3	28.2	6.4	0.38	>5	Z62.0	true	true	false	false	true	false	false	false	false	false	false	Entamoeba coli	SD1	P95	SD5neg	P01	null	null	SD3neg	P1
F	574	133	11	26.3	1.38	13.8	4.94	14.2	331	41.2	83.4	28.7	5	0.38	>5	Z00.1	false	false	false	false	false	false	false	false	false	false	false		SD2neg	P10	SD5neg	P01	null	null	SD3neg	P1
M	168	39	3	13.3	89	0	4.94	13.1	386	37.8	76.5	26.5	5.5	0.39	2to5	D50.9	false	false	false	false	false	false	false	false	false	false	false		SD2neg	P1	SD3neg	P01	SD0	P50	SD3	P999
M	365	85	7	23.3	1.12	18.6	5.28	14	601	42.5	80.5	26.5	1.8	0.18	>5	D50.9	false	false	false	false	false	false	false	false	false	false	false		SD2neg	P1	SD5neg	P01	null	null	SD3neg	P1
F	730	170	14	78.1	1.6	30.5	4.87	14.5	305	43.3	88.9	29.8	8.8	0.65	>5	Z00.1	false	false	false	false	false	false	false	false	false	false	false		SD4	P999	SD5neg	P01	null	null	SD3neg	P1
M	135	31	2	13.7	89.6	0	4.21	11	317	33.4	79.3	26.1	0.9	0.05	2to5	Z00.6	false	true	false	false	false	false	false	false	false	false	false		SD2neg	P1	SD3neg	P01	SD0	P75	SD3	P999
F	310	72	5	18.3	1.08	15.7	4.4	11.2	402	33.2	75.5	25.5	0.6	0.04	2to5	Z00.6	true	true	false	false	false	false	false	false	true	false	false	Chilomastix mesnili	SD3neg	P1	SD5neg	P01	null	null	SD3neg	P1
M	521	121	10	41	1.37	21.8	4.26	11.5	270	35.4	83.1	27	3.4	0.21	>5	E66.0	true	true	true	true	false	false	false	false	false	false	false	Blastocystis hominis, Endolimax nana	SD1	P90	SD5neg	P01	null	null	SD3neg	P1
F	229	53	4	15.6	1.019	15	4.45	12	401	35.9	80.7	27	1.4	0.18	2to5	D50.9	false	true	false	false	false	false	false	false	false	false	false		SD2neg	P10	SD3neg	P01	SD3	P999	SD2neg	P1
M	417	97	8	30.4	1.284	18.4	4.4	12.6	390	36.9	83.9	28.6	3.9	0.37	>5	Z00.1	false	true	false	false	false	false	false	false	false	false	false		SD1neg	P25	SD5neg	P01	null	null	SD3neg	P1
M	365	85	7	19.4	1.15	14.7	4.48	11.9	318	36.3	81	26.6	4.5	0.35	>5	Z00.6	true	true	true	false	false	false	false	false	true	false	false	Blastocystis hominis, Chilomastix mesnili	SD3neg	P1	SD5neg	P01	null	null	SD3neg	P1
M	205	47	3	16	99.5	0	5.19	13.6	805	41.2	79.4	26.2	1.3	0.11	2to5	J02.9	false	true	false	false	false	false	false	false	false	false	false		SD1neg	P15	SD3neg	P1	SD0	P50	SD3	P999
M	730	170	14	42	1.56	17.3	4.73	12.6	381	38.6	81.6	26.6	9.1	0.66	>5	Z01.7	true	true	false	false	false	true	false	false	false	false	false	Giardia lamblia	SD1	P95	SD5neg	P01	null	null	SD3neg	P1
M	224	52	4	14.8	96	0	4.1	10.7	305	32.7	79.8	26.1	1.4	0.08	2to5	Z00.6	false	true	false	false	false	false	false	false	false	false	false		SD2neg	P5	SD3neg	P01	SD0	P50	SD3	P999
F	574	133	11	51	1.505	22.5	4.83	13.5	353	41	84.9	28	1.6	0.1	>5	Z01.7	false	true	false	false	false	false	false	false	false	false	false		SD2	P99	SD5neg	P01	null	null	SD3neg	P1
F	417	97	8	24.7	1.225	16.5	4.36	11.9	305	36.1	82.8	27.3	15.7	1.41	>5	Z01.7	true	true	true	false	false	false	false	false	true	false	false	Blastocystis hominis, Chilomastix mesnili	SD2neg	P5	SD5neg	P01	null	null	SD3neg	P1
F	270	63	5	14	1.01	13.7	4.33	11.2	329	34.8	80.4	25.9	26	2.25	2to5	Z00.1	true	true	false	false	false	false	false	false	true	false	false	Chilomastix mesnili	SD3neg	P1	SD5neg	P01	null	null	SD3neg	P1
M	678	158	13	39.9	1.225	26.6	4.6	13.1	214	39.5	85.9	28.5	8.6	0.5	>5	Z01.7	true	true	true	false	false	false	false	false	false	false	false	Blastocystis hominis	SD1	P90	SD5neg	P01	null	null	SD3neg	P1
F	145	33	2	12.6	98	0	4.95	13.3	231	38.9	78.6	26.9	0.1	0.01	2to5	Z01.7	false	true	false	false	false	false	false	false	false	false	false		SD2neg	P1	SD3neg	P01	SD2neg	P3	SD3	P999
M	521	121	10	44	1.35	24.1	4.74	13.7	356	40.9	86.3	28.9	5.8	0.34	>5	Z62.6	false	false	false	false	false	false	false	false	false	false	false		SD1	P97	SD5neg	P01	null	null	SD3neg	P1
F	275	64	5	16.3	1.01	16	4.44	13.1	329	38.6	86.9	29.5	6.9	0.37	2to5	Z62.1	false	true	false	false	false	false	false	false	false	false	false		SD3neg	P1	SD5neg	P01	null	null	SD3neg	P1
M	782	182	15	44	1.56	18.1	4.76	15.1	221	43.7	91.8	31.7	3	0.15	>5	Z00.3	false	false	false	false	false	false	false	false	false	false	false		SD1	P97	SD5neg	P01	null	null	SD3neg	P1
F	365	85	7	26.5	1.22	17.8	4.59	12.1	382	37	80.6	26.4	3.8	0.29	>5	Z00.6	false	true	false	false	false	false	false	false	false	false	false		SD2neg	P10	SD5neg	P01	null	null	SD3neg	P1
M	196	45	3	19	1.052	17.2	4.96	11.2	414	36	72.6	22.6	6	0.74	2to5	Z00.1	false	false	false	false	false	false	false	false	false	false	false		SD0	P50	SD3neg	P01	SD3	P999	SD2neg	P1
F	521	121	10	33.4	1.35	18.3	4.81	13	223	39	81.1	27	5.5	0.37	>5	B82.9	true	true	true	false	true	false	false	false	false	false	false	Blastocystis hominis, Entamoeba coli	SD0	P50	SD5neg	P01	null	null	SD3neg	P1
M	782	182	15	68.7	1.7	23.8	5.46	15.3	304	45	82.4	28	3.5	0.18	>5	Z01.7	false	true	false	false	false	false	false	false	false	false	false		SD4	P999	SD5neg	P01	null	null	SD3neg	P1
M	296	69	5	19.6	1.1	16.2	4.39	12	302	36	82	27.3	2.4	0.21	2to5	J02.9	true	true	true	false	false	false	false	false	false	false	false	Blastocystis hominis	SD3neg	P1	SD5neg	P01	null	null	SD3neg	P1
M	469	109	9	37.1	1.407	18.7	4.66	12.7	324	40.3	86.5	27.3	12.2	1.34	>5	Z01.7	false	false	false	false	false	false	false	false	false	false	false		SD1	P75	SD5neg	P01	null	null	SD3neg	P1
F	678	158	13	87.6	1.635	32.8	4.62	12.9	332	39.8	86.1	27.9	2.4	0.14	>5	Z01.7	false	false	false	false	false	false	false	false	false	false	false		SD4	P999	SD5neg	P01	null	null	SD3neg	P1
M	469	109	9	44.5	1.445	21.3	4.83	13.6	384	41.6	86.1	28.2	5	0.49	>5	N30.9	true	true	false	false	false	false	true	false	false	false	false	Levaduras	SD1	P97	SD5neg	P01	null	null	SD3neg	P1
F	313	73	6	26.3	1.144	20.1	4.44	12.7	304	37.1	83.6	28.6	3.6	0.21	>5	Z01.7	false	true	false	false	false	false	false	false	false	false	false		SD2neg	P10	SD5neg	P01	null	null	SD3neg	P1
F	311	72	5	21.4	1.11	17.4	4.59	12.2	400	36.6	79.7	26.6	7	0.57	2to5	Z01.7	false	true	false	false	false	false	false	false	false	false	false		SD3neg	P1	SD5neg	P01	null	null	SD3neg	P1
M	730	170	14	50	1.58	20	4.89	14	256	42	85.9	28.6	0.4	0.03	>5	Z01.7	false	false	false	false	false	false	false	false	false	false	false		SD2	P99	SD5neg	P01	null	null	SD3neg	P1
M	242	56	4	15.6	1.04	14.4	4.39	11.6	160	35	79.7	26.4	2.9	0.1	2to5	B82.9	true	true	false	true	true	false	false	false	false	false	false	Entamoeba coli, Endolimax nana	SD2neg	P10	SD3neg	P01	SD3	P999	SD2neg	P1
F	417	97	8	23.5	1.23	15.5	4.29	11.9	352	36.6	85.3	27.7	3.7	0.31	>5	D50.9	true	true	true	false	false	false	false	false	false	false	false	Blastocystis hominis	SD2neg	P1	SD5neg	P01	null	null	SD3neg	P1
M	313	73	6	17	1.067	14.9	4.48	12	282	34.6	77.2	26.8	6.8	0.37	>5	J00.X	true	true	false	false	false	false	false	false	true	false	false	Chilomastix mesnili	SD3neg	P1	SD5neg	P01	null	null	SD3neg	P1
F	215	50	4	13	93.8	0	4.62	12.4	364	37.7	81.6	26.8	0.5	0.06	2to5	Z00.1	true	true	true	true	false	false	false	false	false	false	false	Blastocystis hominis, Endolimax nana	SD2neg	P1	SD3neg	P01	SD1neg	P25	SD3	P999
M	126	29	2	10.9	0.84	15.4	4.16	10.8	473	32.3	77.6	26	2.6	0.27	2to5	D50.9	false	true	false	false	false	false	false	false	false	false	false		SD2neg	P1	SD3neg	P01	SD3	P999	SD2neg	P1
M	730	170	14	78.3	1.635	29.3	5.26	15.3	408	43.9	83.5	29.1	3.8	0.21	>5	Z01.7	false	true	false	false	false	false	false	false	false	false	false		SD4	P999	SD5neg	P01	null	null	SD3neg	P1
M	293	68	5	24	1.07	21	4.31	11.8	370	33.7	78.2	27.4	1.3	0.08	2to5	Z00.1	false	false	false	false	false	false	false	false	false	false	false		SD2neg	P3	SD5neg	P01	null	null	SD3neg	P1
M	469	109	9	24.3	1.24	15.8	4.2	12.3	384	35.3	84	29.3	11.4	1	>5	Z01.7	false	true	false	false	false	false	false	false	false	false	false		SD2neg	P3	SD5neg	P01	null	null	SD3neg	P1
F	365	85	7	21.6	1.23	14.3	4.38	12.4	346	36.4	83.1	28.3	5.6	0.78	>5	Z01.7	false	false	false	false	false	false	false	false	false	false	false		SD3neg	P1	SD5neg	P01	null	null	SD3neg	P1
F	521	121	10	33.4	1.375	17.7	4.56	11.4	344	35.2	77.2	25	2.1	0.13	>5	Z01.7	false	false	false	false	false	false	false	false	false	false	false		SD0	P50	SD5neg	P01	null	null	SD3neg	P1
F	574	133	11	35.8	1.36	19.4	4.63	12	234	37.1	80.1	25.9	5.9	0.26	>5	Z01.7	false	true	false	false	false	false	false	false	false	false	false		SD0	P50	SD5neg	P01	null	null	SD3neg	P1
M	154	36	2	14.5	41	0	4.75	11.9	368	36	75.8	25.1	1.7	0.1	2to5	Z01.7	false	false	false	false	false	false	false	false	false	false	false		SD2neg	P3	SD3neg	P01	SD3	P999	SD3	P999
M	174	40	3	13.4	87	0	4.94	13	291	37.5	75.9	26.3	0.4	0.04	2to5	Z01.7	false	true	false	false	false	false	false	false	false	false	false		SD2neg	P1	SD3neg	P01	SD1	P85	SD3	P999
F	574	133	11	48	1.38	25.2	4.3	12.3	339	36.9	85.8	28.6	10.2	1.17	>5	J00.X	true	true	false	true	false	false	false	false	false	false	false	Endolimax nana	SD2	P97	SD5neg	P01	null	null	SD3neg	P1
M	190	44	3	14.2	0.962	15.3	5.01	13	340	39.1	78	25.9	7.1	0.54	2to5	Z00.1	false	true	false	false	false	false	false	false	false	false	false		SD2neg	P1	SD3neg	P01	SD3	P999	SD2neg	P1
M	168	39	3	15	0.96	16.3	5.09	13.2	475	41	80.6	25.9	2	0.15	2to5	Z00.6	true	true	true	false	false	false	false	false	false	false	false	Blastocystis hominis	SD2neg	P5	SD3neg	P01	SD3	P999	SD2neg	P1
M	168	39	3	19	0.96	20.6	4.71	12.6	228	36.8	78.1	26.8	3.3	0.25	2to5	Z00.6	true	true	false	false	false	false	false	false	true	false	false	Chilomastix mesnili	SD0	P50	SD3neg	P01	SD3	P999	SD2neg	P1
M	220	51	4	18.4	1	18.4	4.38	11.6	443	34.3	78.3	26.5	3.4	0.25	2to5	Z00.6	true	true	true	false	false	false	false	false	false	false	false	Blastocystis hominis	SD0	P50	SD3neg	P01	SD3	P999	SD2neg	P1
M	85	20	1	11.8	79	0	4.76	9.1	471	30.9	64.9	19.1	3	0.24	<2	Z00.6	false	true	false	false	false	false	false	false	false	false	false		SD2neg	P1	SD3neg	P01	SD1	P95	null	null
F	148	34	2	13	0.88	16.8	4.52	11.4	67	34.6	76.5	25.2	1.2	0.07	2to5	Z00.6	false	true	false	false	false	false	false	false	false	false	false		SD2neg	P1	SD3neg	P01	SD3	P999	SD2neg	P1
M	365	85	7	21.4	1.172	15.6	4.66	12.3	633	36.5	78.3	26.4	2.7	0.24	>5	B82.9	false	true	false	false	false	false	false	false	false	false	false		SD3neg	P1	SD5neg	P01	null	null	SD3neg	P1
M	469	109	9	34.4	1.331	19.4	4.58	12.6	426	38.1	83.2	27.5	5.1	0.48	>5	D50.9	false	false	false	false	false	false	false	false	false	false	false		SD0	P50	SD5neg	P01	null	null	SD3neg	P1
F	626	146	12	44	1.34	24.5	4.46	13.7	440	41.1	92.2	30.7	2.4	0.11	>5	E66.0	false	false	false	false	false	false	false	false	false	false	false		SD1	P95	SD5neg	P01	null	null	SD3neg	P1
F	145	34	2	12.7	0.89	16	3.93	10.1	391	30.7	78.1	25.7	5	0.34	2to5	J02.9	false	true	false	false	false	false	false	false	false	false	false		SD2neg	P1	SD3neg	P01	SD3	P999	SD2neg	P1
M	266	62	5	13.7	1.07	12	4.28	11.5	332	34	79.4	26.9	15	1	2to5	Z00.6	false	false	false	false	false	false	false	false	false	false	false		SD3neg	P1	SD5neg	P01	null	null	SD3neg	P1
F	417	97	8	21.8	1.18	15.7	4.37	11.6	415	35.1	80.3	26.5	10	0.73	>5	Z00.1	true	true	true	false	true	false	false	false	false	false	false	Blastocystis hominis, Entamoeba coli	SD3neg	P1	SD5neg	P01	null	null	SD3neg	P1
F	521	121	10	31	1.34	17.3	4.49	12.1	370	37.3	83.1	26.9	5.7	0.38	>5	Z00.6	true	true	false	false	false	false	true	false	false	false	false	Levaduras	SD1neg	P25	SD5neg	P01	null	null	SD3neg	P1
M	469	109	9	24.2	1.195	16.9	4.26	11.8	223	35.2	82.6	27.7	4.7	0.35	>5	E44.1	false	false	false	false	false	false	false	false	false	false	false		SD2neg	P3	SD5neg	P01	null	null	SD3neg	P1
M	626	146	12	35.5	1.378	18.7	4.58	12.8	350	37.9	82.8	27.9	2.4	0.19	>5	Z00.6	false	false	false	false	false	false	false	false	false	false	false		SD0	P75	SD5neg	P01	null	null	SD3neg	P1
M	678	158	13	40	1.51	17.5	4.54	12.9	449	37.6	82.8	28.4	7.8	0.61	>5	Z00.6	true	true	false	false	false	true	false	false	false	false	false	Giardia lamblia	SD1	P90	SD5neg	P01	null	null	SD3neg	P1
F	469	109	9	30.6	1.3	18.1	5.08	13.6	402	40	78.7	26.8	4.1	0.49	>5	Z62.0	true	true	true	false	false	true	false	false	false	false	false	Blastocystis hominis, Giardia lamblia	SD1neg	P25	SD5neg	P01	null	null	SD3neg	P1
F	272	63	5	13.8	1.025	13.1	5.11	11.9	391	35.9	70.3	23.3	2	0.16	2to5	Z00.6	false	true	false	false	false	false	false	false	false	false	false		SD3neg	P1	SD5neg	P01	null	null	SD3neg	P1
F	127	29	2	11.2	0.84	15.9	4.04	10.8	336	33.2	82.2	26.7	1.5	0.11	2to5	Z00.6	false	true	false	false	false	false	false	false	false	false	false		SD2neg	P1	SD3neg	P01	SD3	P999	SD2neg	P1
F	245	57	4	12.3	0.93	14.2	4.01	11	296	33.4	83.3	27.4	1.4	0.09	2to5	E44.1	false	true	false	false	false	false	false	false	false	false	false		SD2neg	P1	SD3neg	P01	SD3	P999	SD2neg	P1
F	730	170	14	46	1.48	21	4.34	12.9	297	39.7	91.5	29.7	2.2	0.22	>5	Z00.1	false	false	false	false	false	false	false	false	false	false	false		SD1	P97	SD5neg	P01	null	null	SD3neg	P1
F	207	48	3	17	0.98	17.7	4.74	12.2	411	37.1	78.3	25.7	3.6	0.32	2to5	J00.X	false	false	false	false	false	false	false	false	false	false	false		SD1neg	P25	SD3neg	P01	SD3	P999	SD2neg	P1
M	469	109	9	35	1.341	19.5	5.82	16.6	308	50	85.9	28.5	2	0.2	>5	M25.5	true	true	false	true	false	false	false	false	false	false	false	Endolimax nana	SD0	P75	SD5neg	P01	null	null	SD3neg	P1
F	626	146	12	49.3	1.6	19.3	4	12.1	244	36.6	91.5	30.3	4.7	0.47	>5	Z01.7	true	true	false	false	true	false	false	false	false	false	false	Entamoeba coli	SD2	P97	SD5neg	P01	null	null	SD3neg	P1
M	220	51	4	16.3	0.985	16.8	4.56	12.4	435	37.2	81.6	27.2	2.5	0.19	2to5	Z01.7	false	true	false	false	false	false	false	false	false	false	false		SD1neg	P15	SD3neg	P01	SD3	P999	SD2neg	P1
M	834	194	16	88.5	1.64	32.9	5	14.3	362	43.9	87.8	28.6	2.9	0.2	>5	Z00.1	false	true	false	false	false	false	false	false	false	false	false		SD4	P999	SD5neg	P01	null	null	SD3neg	P1
F	281	65	5	23.3	1.1	19.3	4.6	13.2	346	38.9	84.6	28.7	3.2	0.25	2to5	Z00.6	true	true	true	false	false	false	false	false	false	false	false	Blastocystis hominis	SD2neg	P1	SD5neg	P01	null	null	SD3neg	P1
F	469	109	9	29	1.37	15.5	4.26	12.6	383	37.2	87.3	29.6	3.9	0.27	>5	Z00.6	false	false	false	false	false	false	false	false	false	false	false		SD1neg	P25	SD5neg	P01	null	null	SD3neg	P1
F	678	158	13	47.7	1.49	21.5	4.69	12.7	346	38.7	82.5	27.1	2.2	0.12	>5	Z61.3	true	true	true	false	false	false	false	false	false	false	false	Blastocystis hominis	SD2	P97	SD5neg	P01	null	null	SD3neg	P1
M	782	182	15	51.5	1.56	21.2	5.1	13.8	222	41.8	82	27.1	3.7	0.13	>5	Z61.3	false	true	false	false	false	false	false	false	false	false	false		SD2	P99	SD5neg	P01	null	null	SD3neg	P1
M	574	133	11	48.3	1.49	21.8	4.96	13.1	296	40.6	81.9	26.4	11.9	0.84	>5	Z00.1	false	false	false	false	false	false	false	false	false	false	false		SD2	P99	SD5neg	P01	null	null	SD3neg	P1
M	111	25	2	9.5	0.77	16	4.32	10	331	31.7	73.4	23.1	5.4	0.49	2to5	Z00.1	false	true	false	false	false	false	false	false	false	false	false		SD2neg	P1	SD3neg	P01	SD2	P99	SD2neg	P1
F	64	14	1	7.15	0.65	16.9	4.57	11	448	34	74.4	24.1	1.6	0.16	<2	Z00.6	false	false	false	false	false	false	false	false	false	false	false		SD2neg	P1	SD3neg	P01	SD3	P999	SD2neg	P1
F	313	73	6	15.5	1.09	13	5.02	14	245	41.8	83.3	27.9	3.9	0.25	>5	Z00.1	false	false	false	false	false	false	false	false	false	false	false		SD3neg	P1	SD5neg	P01	null	null	SD3neg	P1
M	417	97	8	27.7	1.24	18	4.77	13	253	37.2	78	27.3	5	0.36	>5	Z00.6	false	false	false	false	false	false	false	false	false	false	false		SD1neg	P15	SD5neg	P01	null	null	SD3neg	P1
F	521	121	10	39.6	1.35	21.7	4.45	11.8	350	35.8	80.4	26.5	1.1	0.09	>5	Z00.6	false	true	false	false	false	false	false	false	false	false	false		SD1	P85	SD5neg	P01	null	null	SD3neg	P1
M	365	85	7	26.2	1.21	17.9	4.52	11.2	331	34	75.2	24.8	5	0.35	>5	E66.0	false	false	false	false	false	false	false	false	false	false	false		SD2neg	P10	SD5neg	P01	null	null	SD3neg	P1
F	194	45	3	13.2	0.89	16.7	5.27	12.2	454	38.3	72.7	23.1	1.2	0.11	2to5	E44.1	false	false	false	false	false	false	false	false	false	false	false		SD2neg	P1	SD3neg	P01	SD3	P999	SD2neg	P1
F	521	121	10	29.6	1.36	16	4.18	11.5	302	34.2	81.8	27.5	6.7	0.4	>5	Z00.6	false	false	false	false	false	false	false	false	false	false	false		SD1neg	P25	SD5neg	P01	null	null	SD3neg	P1
F	220	51	4	14.5	0.95	16.1	4.54	12.4	358	36.8	81.1	27.3	9	0.57	2to5	Z00.6	false	false	false	false	false	false	false	false	false	false	false		SD2neg	P5	SD3neg	P01	SD3	P999	SD2neg	P1
M	313	73	6	22.9	1.06	20.4	5.13	14.1	348	40.3	78.6	27.5	3.3	0.27	>5	E66.0	false	false	false	false	false	false	false	false	false	false	false		SD3neg	P1	SD5neg	P01	null	null	SD3neg	P1
F	272	63	5	18	1.02	17.3	4.44	12.5	418	36.9	83.1	28.2	3.6	0.27	2to5	Z00.6	true	true	false	false	false	false	true	false	false	false	false	Levaduras	SD3neg	P1	SD5neg	P01	null	null	SD3neg	P1
F	417	97	8	30.5	1.395	15.7	4.58	12.7	418	38.1	83.2	27.7	2.3	0.17	>5	Z00.6	true	true	false	false	false	false	true	false	false	false	false	Levaduras	SD1neg	P25	SD5neg	P01	null	null	SD3neg	P1
M	260	60	5	17.3	1.05	15.7	4.01	11	172	33.8	84.3	27.4	2	0.27	2to5	Z00.6	true	true	false	true	false	false	false	false	false	false	false	Endolimax nana	SD1neg	P25	SD3neg	P01	SD3	P999	SD2neg	P1
M	168	39	3	11.6	0.87	15.3	4.16	11.4	681	33.9	81.5	27.4	0.8	0.08	2to5	Z00.6	false	true	false	false	false	false	false	false	false	false	false		SD2neg	P1	SD3neg	P01	SD3	P999	SD2neg	P1
F	469	109	9	23.2	1.22	15.6	3.76	10.9	429	33.1	88	29	5.4	0.33	>5	Z00.6	true	true	false	false	false	true	false	false	false	false	false	Giardia lamblia	SD3neg	P1	SD5neg	P01	null	null	SD3neg	P1
F	417	97	8	17	1.17	12.4	2.84	8.7	434	25.7	90.5	30.6	0.6	0.05	>5	D50.9	true	true	true	false	false	false	false	false	false	false	false	Blastocystis hominis	SD3neg	P1	SD5neg	P01	null	null	SD3neg	P1
M	263	61	5	15.6	1.02	15	4.08	10.6	361	31.3	76.7	26	6.9	0.53	2to5	Z00.6	true	true	true	false	false	false	false	false	false	false	false	Blastocystis hominis	SD3neg	P1	SD5neg	P01	null	null	SD3neg	P1
M	521	121	10	40.1	1.3	23.7	4.74	13	343	39.9	84.2	27.4	10.4	0.81	>5	Z01.7	true	true	true	false	false	false	false	false	false	false	false	Blastocystis hominis	SD1	P90	SD5neg	P01	null	null	SD3neg	P1
M	417	97	8	32.6	1.38	17.1	4.86	13.7	546	42.5	87.4	28.2	4.7	0.25	>5	Z01.7	false	true	false	false	false	false	false	false	false	false	false		SD0	P50	SD5neg	P01	null	null	SD3neg	P1
M	168	39	3	14.7	69.4	0	4.27	11	486	33.1	77.5	25.8	0.8	0.07	2to5	D50.9	false	true	false	false	false	false	false	false	false	false	false		SD2neg	P5	SD3neg	P01	SD3	P999	SD3	P999
F	220	51	4	15	99.7	0	4.45	11.7	268	35.1	78.9	26.3	5	0.53	2to5	Z00.6	false	false	false	false	false	false	false	false	false	false	false		SD2neg	P5	SD3neg	P1	SD1neg	P25	SD3	P999
F	313	73	6	21	1.14	16.2	4.85	12.5	304	37.1	76.5	25.8	5.6	0.75	>5	Z00.6	false	false	false	false	false	false	false	false	false	false	false		SD3neg	P1	SD5neg	P01	null	null	SD3neg	P1
M	220	51	4	11.9	0.91	14.4	4.64	11.7	198	34.5	74.4	25.2	1.6	0.16	2to5	Z00.6	true	true	false	false	false	true	false	false	false	false	false	Giardia lamblia	SD2neg	P1	SD3neg	P01	SD3	P999	SD2neg	P1
M	207	48	3	14.2	93.5	0	4.57	13	344	36.9	80.7	28.4	2	0.31	2to5	Z01.7	false	true	false	false	false	false	false	false	false	false	false		SD2neg	P1	SD3neg	P01	SD0	P50	SD3	P999
M	168	39	3	14.7	0.94	16.6	4.51	12.4	552	36.9	81.8	27.5	4	0.4	2to5	Z00.1	true	true	true	false	false	false	false	false	false	false	false	Blastocystis hominis	SD2neg	P5	SD3neg	P01	SD3	P999	SD2neg	P1
F	313	73	6	19.2	1.13	15	4.6	12.6	370	37	80.4	27.4	3.5	0.23	>5	Z00.6	true	true	true	false	false	false	false	false	false	false	false	Blastocystis hominis	SD3neg	P1	SD5neg	P01	null	null	SD3neg	P1
M	521	121	10	27.7	1.32	15.9	4.73	12.7	274	37.6	79.5	26.8	6.5	0.23	>5	J00.X	true	true	true	false	false	false	false	false	false	false	false	Blastocystis hominis	SD1neg	P15	SD5neg	P01	null	null	SD3neg	P1
F	199	46	3	15.8	0.95	17.5	4.29	12.2	214	35.7	83.2	28.4	6.7	0.29	2to5	J02.9	false	true	false	false	false	false	false	false	false	false	false		SD1neg	P15	SD3neg	P01	SD3	P999	SD2neg	P1
F	365	85	7	27.2	1.24	17.7	4.85	12.3	309	36.2	74.6	25.4	1	0.12	>5	J02.9	false	true	false	false	false	false	false	false	false	false	false		SD1neg	P15	SD5neg	P01	null	null	SD3neg	P1
M	6365	1485	122	18	0.98	18.7	4.89	13.2	160	39.6	81	27	1	0.08	>5	Z00.6	false	true	false	false	false	false	false	false	false	false	false		SD3neg	P1	SD5neg	P01	null	null	SD3neg	P1
F	168	39	3	13	0.841	18.4	4.81	12.5	349	37.3	77.5	26	4.4	0.25	2to5	Z01.7	false	false	false	false	false	false	false	false	false	false	false		SD2neg	P1	SD3neg	P01	SD3	P999	SD2neg	P1
F	220	51	4	12.9	0.89	16.3	4.71	12.8	463	37.2	79	27.2	1.6	0.15	2to5	Z00.6	false	true	false	false	false	false	false	false	false	false	false		SD2neg	P1	SD3neg	P01	SD3	P999	SD2neg	P1
F	574	133	11	30.7	1.34	17.1	4.44	12.9	364	37.3	84	29.1	0.3	0.01	>5	Z00.6	false	false	false	false	false	false	false	false	false	false	false		SD1neg	P25	SD5neg	P01	null	null	SD3neg	P1
M	521	121	10	55.5	1.475	25.5	5.15	13.3	380	40.6	78.8	25.8	1.8	0.16	>5	E66.0	false	false	false	false	false	false	false	false	false	false	false		SD2	P99	SD5neg	P01	null	null	SD3neg	P1
M	274	64	5	16.7	1.05	15.1	4.89	12.8	547	38.7	79.1	26.2	8	0.58	2to5	Z00.6	false	false	false	false	false	false	false	false	false	false	false		SD3neg	P1	SD5neg	P01	null	null	SD3neg	P1
F	417	97	8	35	1.215	23.7	4.77	12.9	363	39.4	82.6	27	10.6	1.26	>5	E66.0	false	false	false	false	false	false	false	false	false	false	false		SD0	P50	SD5neg	P01	null	null	SD3neg	P1
F	574	133	11	38.1	1.435	18.5	4.86	13.6	241	40	82.3	28	4.7	0.24	>5	Z00.6	false	false	false	false	false	false	false	false	false	false	false		SD0	P75	SD5neg	P01	null	null	SD3neg	P1
F	782	182	15	48	1.55	20	4.82	13.3	331	41.4	85.9	27.6	1.8	0.17	>5	Z01.7	true	true	false	false	false	false	true	false	false	false	false	Levaduras	SD2	P97	SD5neg	P01	null	null	SD3neg	P1
F	730	170	14	60.3	1.53	25.8	4.78	13.9	367	40.7	85.1	29.1	2	0.13	>5	E66.0	true	true	true	false	false	false	false	false	false	false	false	Blastocystis hominis	SD3	P99	SD5neg	P01	null	null	SD3neg	P1
F	85	20	1	9.34	0.762	16.1	4.11	9.9	624	30.1	73.2	24.1	2	0.18	<2	Z00.6	false	true	false	false	false	false	false	false	false	false	false		SD2neg	P1	SD3neg	P01	SD3	P999	SD2neg	P1
F	313	73	6	20	1.09	16.8	4.44	12.2	383	36	81.1	27.5	7	0.51	>5	Z00.1	true	true	true	false	false	false	false	false	false	false	false	Blastocystis hominis	SD3neg	P1	SD5neg	P01	null	null	SD3neg	P1
M	365	85	7	26.3	1.18	18.9	4.62	13	338	38.7	83.8	28.1	8	0.63	>5	E66.0	false	false	false	false	false	false	false	false	false	false	false		SD2neg	P10	SD5neg	P01	null	null	SD3neg	P1
M	94	22	1	10.9	0.76	18.9	4.89	11.5	684	36.2	74	23.5	2	0.38	<2	Z00.6	false	false	false	false	false	false	false	false	false	false	false		SD2neg	P1	SD3neg	P01	SD3	P999	null	null
F	521	121	10	28.7	1.38	15.1	4.41	12.5	179	37.4	84.8	28.3	4.2	0.18	>5	Z00.6	true	true	false	true	false	false	false	false	false	false	false	Endolimax nana	SD1neg	P25	SD5neg	P01	null	null	SD3neg	P1
F	313	73	6	30.8	1.21	21	4.49	12.7	412	37.7	84	28.3	2	0.19	>5	Z01.7	false	true	false	false	false	false	false	false	false	false	false		SD1neg	P25	SD5neg	P01	null	null	SD3neg	P1
F	365	85	7	19.1	1.05	17.3	4.77	13.1	310	38.9	81.6	27.5	2.6	0.17	>5	Z01.7	true	true	false	false	false	false	false	false	true	false	false	Chilomastix mesnili	SD3neg	P1	SD5neg	P01	null	null	SD3neg	P1
M	68	15	1	8.54	0.71	16.9	4.66	11.9	410	36.3	77.9	25.5	6	0.54	<2	Z00.6	false	false	false	false	false	false	false	false	false	false	false		SD2neg	P1	SD3neg	P01	SD3	P999	null	null
M	272	63	5	15.9	1.03	15	4.56	12.3	281	35.8	78.5	27	0	0	2to5	Z01.7	true	true	false	true	false	true	false	false	false	false	false	Giardia lamblia, Endolimax nana	SD3neg	P1	SD5neg	P01	null	null	SD3neg	P1
F	220	51	4	14.3	0.945	16	4.56	12.8	399	37.6	82.5	28.1	0	0	2to5	Z00.6	false	true	false	false	false	false	false	false	false	false	false		SD2neg	P3	SD3neg	P01	SD3	P999	SD2neg	P1
M	206	48	3	22.5	0.99	23	4.87	11.1	313	35.5	72.9	22.8	1.1	0.1	2to5	E66.0	true	true	false	false	true	false	false	false	false	false	false	Entamoeba coli	SD1	P90	SD3neg	P01	SD3	P999	SD2neg	P1
F	469	109	9	32	1.406	16.2	4.27	12.4	282	36.6	85.7	29	17.8	1.14	>5	J02.9	true	true	true	false	false	false	false	false	false	false	false	Blastocystis hominis	SD0	P50	SD5neg	P01	null	null	SD3neg	P1
F	626	146	12	42.5	1.26	26.8	4.47	11.8	363	35.7	79.9	26.4	1.4	0.08	>5	D50.9	true	true	true	false	false	false	false	false	false	false	false	Blastocystis hominis	SD1	P90	SD5neg	P01	null	null	SD3neg	P1
F	222	51	4	13.3	0.92	15.7	4.03	11.4	354	33.1	82.1	28.3	2.1	0.14	2to5	Z62.0	false	true	false	false	false	false	false	false	false	false	false		SD2neg	P1	SD3neg	P01	SD3	P999	SD2neg	P1
M	86	20	1	11	0.97	11.7	4.6	11	653	33.4	72.6	23.9	5	0.6	<2	Z01.7	false	true	false	false	false	false	false	false	false	false	false		SD2neg	P1	SD3neg	P01	SD3	P999	null	null
M	782	182	15	57	1.65	20.9	5.22	15.6	233	45.7	87.5	29.9	2.6	0.14	>5	Z01.7	true	true	true	false	false	false	false	false	false	false	false	Blastocystis hominis	SD3	P99	SD5neg	P01	null	null	SD3neg	P1
M	834	194	16	54	1.65	19.8	4.87	14.2	301	42.4	87.1	29.2	3.1	0.17	>5	B82.9	true	true	false	true	false	false	false	false	false	false	false	Endolimax nana	SD2	P99	SD5neg	P01	null	null	SD3neg	P1
M	678	158	13	65.4	1.56	26.9	4.84	13.3	301	39.3	81.2	27.5	3.2	0.22	>5	E66.0	false	true	false	false	false	false	false	false	false	false	false		SD3	P999	SD5neg	P01	null	null	SD3neg	P1
F	678	158	13	0	0	null	4.7	13.5	210	39.4	83.8	28.7	3.8	0.19	>5	Z01.7	true	true	true	false	false	false	false	false	false	false	false	Blastocystis hominis	SD3neg	P1	SD5neg	P01	null	null	SD3neg	P1
F	272	63	5	0	0	null	4.23	12.1	288	35.7	84.4	28.6	1	0.11	2to5	Z01.7	true	true	true	false	false	false	false	false	false	false	false	Blastocystis hominis	SD3neg	P1	SD5neg	P01	null	null	SD3neg	P1
M	168	39	3	14	86	0	4.52	12	362	35.4	78.3	26.5	4	0.42	2to5	Z62.1	false	true	false	false	false	false	false	false	false	false	false		SD2neg	P1	SD3neg	P01	SD1	P97	SD3	P999
M	469	109	9	32.5	1.26	20.5	4.16	11.7	325	34.9	83.9	28.1	6	0.38	>5	Z62.0	true	true	true	false	false	false	false	false	false	false	false	Blastocystis hominis	SD0	P50	SD5neg	P01	null	null	SD3neg	P1
M	678	158	13	52.7	1.52	22.8	5.2	13.7	302	41	78.8	26.3	4.6	0.32	>5	E66.0	false	false	false	false	false	false	false	false	false	false	false		SD2	P99	SD5neg	P01	null	null	SD3neg	P1
F	365	85	7	20.9	1.15	15.8	4.68	12.1	382	37.2	79.5	25.9	3.7	0.44	>5	Z00.6	false	true	false	false	false	false	false	false	false	false	false		SD3neg	P1	SD5neg	P01	null	null	SD3neg	P1
F	168	39	3	11.7	0.88	15.1	4.36	11.2	341	34.1	78.2	25.7	8	0.75	2to5	Z00.6	false	false	false	false	false	false	false	false	false	false	false		SD2neg	P1	SD3neg	P01	SD3	P999	SD2neg	P1
F	469	109	9	30	1.31	17.5	4.88	13.4	417	39.2	80.3	27.5	1.8	0.15	>5	Z00.1	true	true	false	true	true	false	false	false	false	false	false	Entamoeba coli, Endolimax nana	SD1neg	P25	SD5neg	P01	null	null	SD3neg	P1
M	365	85	7	26.7	1.2	18.5	4.56	11.8	323	35.2	77.2	25.9	1.7	0.09	>5	E66.0	true	true	true	false	false	false	false	false	false	false	false	Blastocystis hominis	SD1neg	P15	SD5neg	P01	null	null	SD3neg	P1
F	232	54	4	15.1	0.975	15.9	4.03	11.6	308	33.7	83.6	28.8	0.9	0.05	2to5	Z00.6	false	false	false	false	false	false	false	false	false	false	false		SD2neg	P5	SD3neg	P01	SD3	P999	SD2neg	P1
F	417	97	8	20.9	1.154	15.7	4.66	13.2	487	39.7	85.2	28.3	3.2	0.18	>5	Z00.6	false	false	false	false	false	false	false	false	false	false	false		SD3neg	P1	SD5neg	P01	null	null	SD3neg	P1
F	521	121	10	49	1.432	23.9	4.94	13	453	40.1	81.2	26.3	2.9	0.23	>5	J00.X	false	true	false	false	false	false	false	false	false	false	false		SD2	P97	SD5neg	P01	null	null	SD3neg	P1
F	521	121	10	53.3	1.43	26.1	4.16	12	330	35.9	86.3	28.8	0.7	0.05	>5	E66.0	true	true	true	false	false	false	true	false	false	false	false	Blastocystis hominis, Levaduras	SD2	P99	SD5neg	P01	null	null	SD3neg	P1
F	365	85	7	25.5	1.333	14.4	4.29	12.1	540	36.5	85.1	28.2	3	0.23	>5	Z00.6	false	true	false	false	false	false	false	false	false	false	false		SD2neg	P5	SD5neg	P01	null	null	SD3neg	P1
F	313	73	6	19	1.094	15.9	4.76	12.3	351	36.8	77.3	25.8	4.3	0.4	>5	Z00.1	false	true	false	false	false	false	false	false	false	false	false		SD3neg	P1	SD5neg	P01	null	null	SD3neg	P1
M	469	109	9	30.5	1.34	17	4.53	12	396	35.2	77.7	26.5	2.2	0.14	>5	Z00.6	false	true	false	false	false	false	false	false	false	false	false		SD1neg	P25	SD5neg	P01	null	null	SD3neg	P1
M	782	182	15	45.9	1.57	18.6	4.56	13.4	280	40.9	89.7	29.4	2.6	0.2	>5	D50.9	false	false	false	false	false	false	false	false	false	false	false		SD2	P97	SD5neg	P01	null	null	SD3neg	P1
M	469	109	9	36.6	1.26	23.1	4.84	13.2	366	39.4	81.4	27.3	9.6	0.58	>5	E66.0	false	false	false	false	false	false	false	false	false	false	false		SD0	P75	SD5neg	P01	null	null	SD3neg	P1
M	678	158	13	53.4	1.49	24.1	5.33	14.2	152	42.3	79.4	26.6	4.8	0.41	>5	E66.0	true	true	false	false	true	false	false	false	false	false	false	Entamoeba coli	SD2	P99	SD5neg	P01	null	null	SD3neg	P1
F	730	170	14	53.6	1.53	22.9	4.16	11.2	428	34.9	83.9	26.9	4.3	0.31	>5	Z00.1	false	false	false	false	false	false	false	false	false	false	false		SD2	P99	SD5neg	P01	null	null	SD3neg	P1
M	365	85	7	21.5	1.17	15.7	4.18	10.7	409	33.3	79.7	25.6	3	0.38	>5	D50.9	false	false	false	false	false	false	false	false	false	false	false		SD3neg	P1	SD5neg	P01	null	null	SD3neg	P1
M	168	39	3	17.1	1.02	16.4	4.6	11.9	471	34.4	74.8	25.9	3	0.23	2to5	Z00.1	false	false	false	false	false	false	false	false	false	false	false		SD1neg	P25	SD3neg	P01	SD3	P999	SD2neg	P1
F	365	85	7	25.3	1.23	16.7	5.01	13.4	379	40.5	80.8	26.7	8.1	0.51	>5	D50.9	true	true	true	false	false	false	false	false	false	false	false	Blastocystis hominis	SD2neg	P5	SD5neg	P01	null	null	SD3neg	P1
F	198	46	3	15.1	0.952	16.7	5.02	13.1	434	39.9	79.5	26.1	1.6	0.21	2to5	J02.9	true	true	false	false	false	false	true	false	false	false	false	Levaduras	SD2neg	P5	SD3neg	P01	SD3	P999	SD2neg	P1
F	626	146	12	46.1	1.51	20.2	4.79	13.9	285	42.5	88.7	29	2.4	0.11	>5	Z00.6	true	true	true	true	false	false	false	false	false	false	false	Blastocystis hominis, Endolimax nana	SD1	P97	SD5neg	P01	null	null	SD3neg	P1
M	313	73	6	21.7	1.18	15.6	4.75	12.5	328	37.8	79.6	26.3	2.3	0.1	>5	Z00.6	true	true	true	false	false	false	false	false	false	false	false	Blastocystis hominis	SD3neg	P1	SD5neg	P01	null	null	SD3neg	P1
F	574	133	11	38.8	1.52	16.8	4.55	13.2	314	38.6	84.8	29	11.3	0.7	>5	Z63.1	false	true	false	false	false	false	false	false	false	false	false		SD1	P85	SD5neg	P01	null	null	SD3neg	P1
M	782	182	15	69.8	1.69	24.4	5.13	15.7	323	47.3	92.2	30.6	1.2	0.07	>5	Z00.6	false	true	false	false	false	false	false	false	false	false	false		SD4	P999	SD5neg	P01	null	null	SD3neg	P1
F	313	73	6	20	1.15	15.1	3.96	11.4	433	34.7	87.6	28.8	1.8	0.1	>5	Z00.1	false	true	false	false	false	false	false	false	false	false	false		SD3neg	P1	SD5neg	P01	null	null	SD3neg	P1
M	216	50	4	14.5	0.98	15.1	4.77	12	357	36.2	75.9	25.2	2.2	0.19	2to5	Z01.7	true	true	true	false	false	false	false	false	false	false	false	Blastocystis hominis	SD2neg	P3	SD3neg	P01	SD3	P999	SD2neg	P1
M	260	60	4	14.8	0.98	15.4	4.5	12.2	286	36.2	80.4	27.1	3.6	0.32	2to5	J00.X	false	true	false	false	false	false	false	false	false	false	false		SD3neg	P1	SD5neg	P01	null	null	SD3neg	P1
M	138	32	2	14.7	0.92	17.4	4.55	12	516	37.5	82.4	26.4	2.7	0.43	2to5	Z00.6	false	true	false	false	false	false	false	false	false	false	false		SD2neg	P5	SD3neg	P01	SD3	P999	SD2neg	P1
F	229	53	4	14.7	0.981	15.3	4.3	11.8	349	37.3	86.7	27.4	1.1	0.11	2to5	Z00.6	false	true	false	false	false	false	false	false	false	false	false		SD2neg	P5	SD3neg	P01	SD3	P999	SD2neg	P1
F	307	71	5	19.4	1.15	14.7	4.83	13.3	276	40.5	83.9	27.5	10.6	0.89	2to5	R14.X	true	true	false	false	true	false	false	false	false	false	false	Entamoeba coli	SD3neg	P1	SD5neg	P01	null	null	SD3neg	P1
F	469	109	9	39	1.34	21.7	4.73	13.6	364	39.9	84.4	28.8	8.4	0.6	>5	B82.9	false	false	false	false	false	false	false	false	false	false	false		SD1	P85	SD5neg	P01	null	null	SD3neg	P1
F	417	97	8	23.2	1.21	15.8	4.58	12.7	398	37.5	81.9	27.7	4.7	0.45	>5	Z01.7	true	true	true	false	false	true	false	false	false	false	false	Blastocystis hominis, Giardia lamblia	SD3neg	P1	SD5neg	P01	null	null	SD3neg	P1
F	469	109	9	40.8	1.39	21.1	4.76	13.1	449	39.3	82.6	27.5	6.3	0.58	>5	Z01.7	false	false	false	false	false	false	false	false	false	false	false		SD1	P90	SD5neg	P01	null	null	SD3neg	P1
F	417	97	8	18.3	1.08	15.7	4.47	12.1	422	35.9	80.3	27.1	6.6	0.52	>5	B82.9	true	true	true	false	true	false	false	false	false	false	false	Blastocystis hominis, Entamoeba coli	SD3neg	P1	SD5neg	P01	null	null	SD3neg	P1
M	148	34	2	11.4	0.88	14.7	4.45	12.2	373	35.6	80	27.4	7.4	0.5	2to5	Z01.7	false	true	false	false	false	false	false	false	false	false	false		SD2neg	P1	SD3neg	P01	SD3	P999	SD2neg	P1
F	92	21	1	7.9	0.67	17.6	5.12	9.8	546	34.3	67	19.1	2.1	0.18	<2	Z00.1	false	true	false	false	false	false	false	false	false	false	false		SD2neg	P1	SD3neg	P01	SD3	P999	SD2neg	P1
M	417	97	8	21.8	1.21	14.9	4.75	12.2	401	37.8	79.6	25.7	5.7	0.49	>5	Z00.1	true	true	true	true	true	false	false	false	false	false	false	Blastocystis hominis, Entamoeba coli, Endolimax nana	SD3neg	P1	SD5neg	P01	null	null	SD3neg	P1
M	521	121	10	28	1.32	16.1	4.98	13.8	311	41.7	83.7	27.7	5.6	0.47	>5	Z00.1	true	true	true	true	false	false	false	false	false	false	false	Blastocystis hominis, Endolimax nana	SD1neg	P15	SD5neg	P01	null	null	SD3neg	P1
F	521	121	10	29.4	1.26	18.5	4.69	13.1	258	40.2	85.7	27.9	6.7	0.34	>5	Z01.7	true	true	false	true	false	false	false	false	false	false	false	Endolimax nana	SD1neg	P25	SD5neg	P01	null	null	SD3neg	P1
M	782	182	15	47.8	1.59	18.9	5.09	14.7	254	43.9	86.2	28.9	3.3	0.26	>5	Z61.3	true	true	false	false	true	false	false	false	false	false	false	Entamoeba coli	SD2	P97	SD5neg	P01	null	null	SD3neg	P1
M	782	182	15	48.6	1.56	20	4.75	12.9	340	40	84.2	27.2	3.1	0.16	>5	Z00.1	true	true	true	false	false	false	false	false	false	false	false	Blastocystis hominis	SD2	P99	SD5neg	P01	null	null	SD3neg	P1
F	469	109	9	39.4	1.34	21.9	4.49	11.3	525	35.5	79.1	25.2	4.6	0.65	>5	E66.0	true	true	true	false	false	false	false	false	false	false	false	Blastocystis hominis	SD1	P85	SD5neg	P01	null	null	SD3neg	P1
M	574	133	11	50	1.43	24.5	4.77	11.4	473	36.1	75.7	23.9	3.8	0.48	>5	E66.0	true	true	true	false	false	false	false	false	false	false	false	Blastocystis hominis	SD2	P99	SD5neg	P01	null	null	SD3neg	P1
M	417	97	8	27.4	1.27	17	4.27	12	339	36.3	85	28.1	3.3	0.29	>5	Z00.1	false	false	false	false	false	false	false	false	false	false	false		SD1neg	P15	SD5neg	P01	null	null	SD3neg	P1
M	313	73	6	26.8	1.23	17.7	4.46	11.8	394	35.7	80	26.5	8.4	0.71	>5	Z01.7	true	true	true	false	false	false	false	false	false	false	false	Blastocystis hominis	SD1neg	P15	SD5neg	P01	null	null	SD3neg	P1
M	80	18	1	10.93	0.831	15.8	4.9	12	402	37.8	77.1	24.5	2.1	0.18	<2	Z00.6	false	true	false	false	false	false	false	false	false	false	false		SD2neg	P1	SD3neg	P01	SD3	P999	null	null
F	574	133	11	43.8	1.3	25.9	4.11	12	322	36.5	88.8	29.2	2.3	0.15	>5	E66.0	false	true	false	false	false	false	false	false	false	false	false		SD1	P95	SD5neg	P01	null	null	SD3neg	P1
M	365	85	7	21.5	1.14	16.5	4.57	13.1	273	39.4	86.2	28.7	3.3	0.22	>5	Z00.1	false	true	false	false	false	false	false	false	false	false	false		SD3neg	P1	SD5neg	P01	null	null	SD3neg	P1
F	116	27	2	8.2	0.71	16.3	4.39	12	624	36.3	82.7	27.3	0.6	0.05	2to5	Z00.1	false	true	false	false	false	false	false	false	false	false	false		SD2neg	P1	SD3neg	P01	SD1	P90	SD2neg	P1
F	574	133	11	57.7	1.4	29.4	4.7	13.4	346	40.2	85.5	28.5	5	0.34	>5	L20.9	false	true	false	false	false	false	false	false	false	false	false		SD2	P99	SD5neg	P01	null	null	SD3neg	P1
M	272	63	5	18	1.12	14.3	4.5	12.3	313	37.5	83.3	27.3	12.1	0.83	2to5	J20.9	false	true	false	false	false	false	false	false	false	false	false		SD3neg	P1	SD5neg	P01	null	null	SD3neg	P1
M	626	146	12	37.6	1.57	15.3	4.89	14.5	244	43.7	89.4	29.7	6.4	0.36	>5	Z00.1	true	true	false	true	false	false	false	false	false	false	false	Endolimax nana	SD1	P85	SD5neg	P01	null	null	SD3neg	P1
F	365	85	7	19.9	1.18	14.3	4.33	11.9	297	37.5	86.6	27.5	7	0.52	>5	B82.9	false	false	false	false	false	false	false	false	false	false	false		SD3neg	P1	SD5neg	P01	null	null	SD3neg	P1
M	782	182	15	0	0	null	5.16	14.7	230	45.5	88.2	28.5	3.1	0.19	>5	Z01.7	true	true	true	false	false	false	false	false	false	false	false	Blastocystis hominis	SD3neg	P1	SD5neg	P01	null	null	SD3neg	P1
F	313	73	6	17.2	1.08	14.7	4.62	12.3	347	36.3	78.6	26.6	0.7	0.05	>5	D50.9	false	false	false	false	false	false	false	false	false	false	false		SD3neg	P1	SD5neg	P01	null	null	SD3neg	P1
F	626	146	12	33.3	1.45	15.8	4.62	13.5	293	40	86.6	29.2	2.9	0.18	>5	Z01.7	false	true	false	false	false	false	false	false	false	false	false		SD0	P50	SD5neg	P01	null	null	SD3neg	P1
F	313	73	6	25.2	1.16	18.7	4.12	11.2	363	33.7	81.8	27.2	3.8	0.33	>5	E66.0	false	false	false	false	false	false	false	false	false	false	false		SD2neg	P5	SD5neg	P01	null	null	SD3neg	P1
M	521	121	10	48.8	1.48	22.3	4.74	12.4	433	38.9	82.1	26.2	1.7	0.17	>5	F93.3	false	true	false	false	false	false	false	false	false	false	false		SD2	P99	SD5neg	P01	null	null	SD3neg	P1
M	251	58	4	17	1.03	16	4.76	13	339	38	79.8	27.3	11	0.6	2to5	J02.9	false	false	false	false	false	false	false	false	false	false	false		SD1neg	P25	SD3neg	P01	SD3	P999	SD2neg	P1
M	521	121	10	46.7	1.35	25.6	4.58	13.3	402	39	85.2	29	5.5	0.67	>5	E14.9	true	true	true	false	false	false	false	false	false	false	false	Blastocystis hominis	SD2	P97	SD5neg	P01	null	null	SD3neg	P1
F	172	40	3	10.7	0.94	12.1	4.57	12.4	454	37.7	82.5	27.1	5	0.29	2to5	Z00.1	false	true	false	false	false	false	false	false	false	false	false		SD2neg	P1	SD3neg	P01	SD3	P999	SD2neg	P1
F	417	97	8	40.8	1.33	23.1	4.16	12.4	307	36.1	86.8	29.8	4.7	0.3	>5	Z00.0	false	true	false	false	false	false	false	false	false	false	false		SD1	P90	SD5neg	P01	null	null	SD3neg	P1
M	521	121	10	39.5	1.37	21	4.07	12.5	343	37.5	92.1	30.7	17	1.07	>5	Z00.0	false	true	false	false	false	false	false	false	false	false	false		SD1	P90	SD5neg	P01	null	null	SD3neg	P1
M	272	63	5	21.8	1.087	18.5	4.81	12.6	283	37	76.9	26.2	1.6	0.11	2to5	E66.0	true	true	true	false	false	false	false	false	false	false	false	Blastocystis hominis	SD3neg	P1	SD5neg	P01	null	null	SD3neg	P1
F	730	170	14	54	1.56	22.2	5.2	14.4	269	44.1	84.8	27.7	1.3	0.1	>5	Z01.7	true	true	true	false	false	false	false	false	false	false	false	Blastocystis hominis	SD2	P99	SD5neg	P01	null	null	SD3neg	P1
M	170	39	3	13.8	0.94	15.6	5.05	11.8	450	37.8	74.9	23.6	6	0.54	2to5	Z01.7	false	true	false	false	false	false	false	false	false	false	false		SD2neg	P1	SD3neg	P01	SD3	P999	SD2neg	P1
M	574	133	11	33.7	1.41	17	4.76	13.8	442	41.8	87.8	29	5	0.57	>5	Z00.1	true	true	true	false	false	false	false	false	false	false	false	Blastocystis hominis	SD0	P50	SD5neg	P01	null	null	SD3neg	P1
M	730	170	14	43.1	1.57	17.5	4.93	15.1	295	45.9	93.1	30.6	3.8	0.24	>5	R51.X	false	true	false	false	false	false	false	false	false	false	false		SD1	P95	SD5neg	P01	null	null	SD3neg	P1
F	301	70	5	22.7	1.14	17.5	5.19	14.3	345	43.3	83.4	27.6	3.7	0.27	2to5	B82.9	true	true	false	true	false	false	true	false	false	false	false	Endolimax nana, Levaduras	SD3neg	P1	SD5neg	P01	null	null	SD3neg	P1
F	521	121	10	29	1.28	17.7	4.54	12.6	369	37.7	83	27.8	2.4	0.13	>5	Z01.7	false	true	false	false	false	false	false	false	false	false	false		SD1neg	P25	SD5neg	P01	null	null	SD3neg	P1
M	782	182	15	75.4	1.6	29.5	5.85	16.1	187	49.7	85	27.5	2.1	0.1	>5	Z01.7	false	true	false	false	false	false	false	false	false	false	false		SD4	P999	SD5neg	P01	null	null	SD3neg	P1
F	678	158	13	43	1.43	21	4.44	12.5	402	38	85.6	28.2	1.8	0.17	>5	Z00.1	false	false	false	false	false	false	false	false	false	false	false		SD1	P90	SD5neg	P01	null	null	SD3neg	P1
M	168	39	3	14	0.93	16.2	4.1	10.2	365	30.1	73.4	24.9	6.6	0.53	2to5	D50.9	true	true	true	false	false	false	false	false	false	false	false	Blastocystis hominis	SD2neg	P1	SD3neg	P01	SD3	P999	SD2neg	P1
F	365	85	7	0	0	null	4.22	12.2	271	34.8	82.5	28.9	2.7	0.22	>5	Z01.7	true	true	true	false	false	true	false	false	true	false	false	Blastocystis hominis, Giardia lamblia, Chilomastix mesnili	SD3neg	P1	SD5neg	P01	null	null	SD3neg	P1
F	72	16	1	9.1	0.7	18.6	4.7	12	333	37.4	79.6	25.5	2.9	0.3	<2	Z01.7	false	true	false	false	false	false	false	false	false	false	false		SD2neg	P1	SD3neg	P01	SD3	P999	SD2neg	P1
F	626	146	12	0	0	null	4.41	12.4	237	37	83.9	28.1	1.1	0.06	>5	Z01.7	false	true	false	false	false	false	false	false	false	false	false		SD3neg	P1	SD5neg	P01	null	null	SD3neg	P1
F	365	85	7	25	1.19	17.7	4.6	12.5	319	37.4	81.3	27.2	2.6	0.19	>5	Z01.7	true	true	true	false	false	false	false	false	false	false	false	Blastocystis hominis	SD2neg	P5	SD5neg	P01	null	null	SD3neg	P1
M	193	45	3	15.6	0.99	15.9	4.75	11.8	386	35.7	75.2	24.8	11.4	0.83	2to5	Z01.7	false	true	false	false	false	false	false	false	false	false	false		SD2neg	P10	SD3neg	P01	SD3	P999	SD2neg	P1
F	220	51	4	14.7	93.5	0	3.97	11.2	402	33.7	84.9	28.2	5.4	0.35	2to5	Z00.6	false	true	false	false	false	false	false	false	false	false	false		SD2neg	P5	SD3neg	P01	SD0	P75	SD3	P999
M	313	73	6	21	1.11	17	4.28	12.1	374	35.8	83.6	28.3	9.8	1.17	>5	E66.8	true	true	true	true	false	false	false	false	false	false	false	Blastocystis hominis, Endolimax nana	SD3neg	P1	SD5neg	P01	null	null	SD3neg	P1
M	291	68	5	16.7	1.056	15	4.05	10.7	380	33.5	82.7	26.4	1.4	0.11	2to5	Z00.6	true	true	true	false	false	false	false	false	false	false	false	Blastocystis hominis	SD3neg	P1	SD5neg	P01	null	null	SD3neg	P1
M	730	170	14	55.7	1.47	25.8	4.45	11.9	283	36.6	82.2	26.7	4.1	0.22	>5	E66.0	true	true	true	false	false	false	false	false	false	false	false	Blastocystis hominis	SD2	P99	SD5neg	P01	null	null	SD3neg	P1
M	116	27	2	11.8	0.85	16.3	4.53	13.1	373	38.7	85.4	28.9	1.1	0.13	2to5	Z00.1	false	true	false	false	false	false	false	false	false	false	false		SD2neg	P1	SD3neg	P01	SD3	P999	SD2neg	P1
F	313	73	6	0	0	null	4.37	11.9	320	37.1	84.9	27.2	1.9	0.12	>5	Z01.7	true	true	true	false	false	false	false	false	false	false	false	Blastocystis hominis	SD3neg	P1	SD5neg	P01	null	null	SD3neg	P1
M	574	133	11	26.1	1.27	16.2	4.25	11.8	347	35.7	84	27.8	13.2	0.7	>5	B82.9	true	true	false	false	false	true	false	false	false	false	false	Giardia lamblia	SD2neg	P10	SD5neg	P01	null	null	SD3neg	P1
M	678	158	13	35.5	1.45	16.9	4.22	12.6	299	37.2	88.2	29.9	11.4	0.54	>5	Z01.7	true	true	true	false	false	true	false	false	false	false	false	Blastocystis hominis, Giardia lamblia	SD0	P75	SD5neg	P01	null	null	SD3neg	P1
M	313	73	6	18.4	1.14	14.2	4.63	13.3	319	39.8	86	28.7	6.6	0.47	>5	Z01.7	true	true	true	false	false	false	true	false	false	false	false	Blastocystis hominis, Levaduras	SD3neg	P1	SD5neg	P01	null	null	SD3neg	P1
F	365	85	7	26.1	1.23	17.3	4.97	13.9	285	40.5	81.5	28	4.2	0.31	>5	D50.9	false	true	false	false	false	false	false	false	false	false	false		SD2neg	P10	SD5neg	P01	null	null	SD3neg	P1
F	626	146	12	39.7	1.52	17.2	4.5	12.1	404	37.5	83.3	26.9	7.6	0.42	>5	Z00.6	false	true	false	false	false	false	false	false	false	false	false		SD1	P85	SD5neg	P01	null	null	SD3neg	P1
F	365	85	7	25.8	1.2	17.9	4.56	12.5	380	37.6	82.5	27.4	7.4	0.76	>5	Z00.6	true	true	true	true	false	false	false	false	false	false	false	Blastocystis hominis, Endolimax nana	SD2neg	P5	SD5neg	P01	null	null	SD3neg	P1
M	417	97	8	27	1.24	17.6	4.72	13.1	411	39.2	83.1	27.8	8	0.58	>5	B82.9	true	true	false	true	false	false	false	false	false	false	false	Endolimax nana	SD1neg	P15	SD5neg	P01	null	null	SD3neg	P1
M	678	158	13	77.1	1.6	30.1	5.12	13	289	40.7	79.5	25.4	4.7	0.39	>5	E66.0	false	true	false	false	false	false	false	false	false	false	false		SD4	P999	SD5neg	P01	null	null	SD3neg	P1
F	730	170	14	41.8	1.51	18.3	4.25	12.7	329	38.2	89.9	29.9	1	0.07	>5	Z00.1	true	true	true	true	false	false	false	false	false	false	false	Blastocystis hominis, Endolimax nana	SD1	P90	SD5neg	P01	null	null	SD3neg	P1
F	133	31	2	11.6	82	0	4.3	12	285	35.7	83	27.9	1.2	0.1	2to5	Z00.1	true	true	true	true	false	false	false	false	false	false	false	Blastocystis hominis, Endolimax nana	SD2neg	P1	SD3neg	P01	SD0	P75	SD3	P999
M	233	54	4	0	0	null	4.45	12	294	35.7	80.2	27	0.7	0.03	2to5	Z01.7	true	true	true	false	false	false	false	false	false	false	false	Blastocystis hominis	SD2neg	P1	SD3neg	P01	SD2neg	P1	SD2neg	P1
F	782	182	15	0	0	null	4.43	12	360	37.2	84	27.1	1.2	0.09	>5	Z01.7	false	false	false	false	false	false	false	false	false	false	false		SD3neg	P1	SD5neg	P01	null	null	SD3neg	P1
F	365	85	7	22.2	1.173	16.1	4.17	11.6	140	34.6	83	27.8	3.4	0.21	>5	Z01.7	false	false	false	false	false	false	false	false	false	false	false		SD3neg	P1	SD5neg	P01	null	null	SD3neg	P1
F	417	97	8	25.5	1.26	16.1	4.39	11.9	442	36.4	82.9	27.1	4.6	0.26	>5	Z00.1	false	false	false	false	false	false	false	false	false	false	false		SD2neg	P5	SD5neg	P01	null	null	SD3neg	P1
F	730	170	14	62.5	1.53	26.7	4.71	12.8	474	39.3	83.4	27.2	13.4	1.19	>5	Z00.1	false	false	false	false	false	false	false	false	false	false	false		SD3	P999	SD5neg	P01	null	null	SD3neg	P1
F	469	109	9	32.2	1.25	20.6	4.19	11.3	283	34.8	83.1	27	19.8	1.75	>5	Z01.7	true	true	true	false	false	false	false	false	false	false	false	Blastocystis hominis	SD0	P50	SD5neg	P01	null	null	SD3neg	P1
M	313	73	6	13.7	99	0	4.42	11.2	358	35	79.2	25.3	11.9	0.89	>5	Z01.7	false	false	false	false	false	false	false	false	false	false	false		SD3neg	P1	SD5neg	P01	null	null	SD4	P999
M	469	109	9	0	0	null	4.41	12	374	36.8	83.4	27.2	7.4	0.68	>5	Z01.7	false	false	false	false	false	false	false	false	false	false	false		SD3neg	P1	SD5neg	P01	null	null	SD3neg	P1
M	267	62	5	16.2	1.05	14.7	4.89	12.5	343	37.8	77.3	25.6	7.9	0.95	2to5	Z01.7	true	true	true	false	false	false	false	false	false	false	false	Blastocystis hominis	SD3neg	P1	SD5neg	P01	null	null	SD3neg	P1
M	313	73	6	23.8	1.15	18	4.9	13.1	422	38.8	79.2	26.7	11.4	0.99	>5	Z01.7	true	true	true	false	false	false	false	false	false	false	false	Blastocystis hominis	SD2neg	P3	SD5neg	P01	null	null	SD3neg	P1
M	834	194	16	55.5	1.48	25.3	4.28	12.3	321	36.7	85.7	28.7	1.1	0.08	>5	D50.9	false	true	false	false	false	false	false	false	false	false	false		SD2	P99	SD5neg	P01	null	null	SD3neg	P1
F	279	65	5	14.4	1	14.4	4.3	11.8	402	34.5	80.2	27.4	2.1	0.18	2to5	Z00.1	true	true	true	false	false	false	false	false	false	false	false	Blastocystis hominis	SD3neg	P1	SD5neg	P01	null	null	SD3neg	P1
F	574	133	11	33	1.43	16.1	4.53	12.7	267	38.2	84.3	28	2.3	0.16	>5	Z00.1	false	true	false	false	false	false	false	false	false	false	false		SD0	P50	SD5neg	P01	null	null	SD3neg	P1
F	365	85	7	20.2	1.23	13.4	4.24	11.4	259	34	80.2	26.9	10.6	1.01	>5	Z00.1	true	true	true	true	false	false	false	false	false	false	false	Blastocystis hominis, Endolimax nana	SD3neg	P1	SD5neg	P01	null	null	SD3neg	P1
M	92	21	1	6.68	0.69	14	4.62	11.5	410	34.2	74	24.9	1.5	0.11	<2	D50.9	false	true	false	false	false	false	false	false	false	false	false		SD2neg	P1	SD3neg	P01	SD3	P999	null	null
F	220	51	4	11.7	0.93	13.5	4.38	12.3	293	36.5	83.3	28.1	7	0.45	2to5	D50.9	false	false	false	false	false	false	false	false	false	false	false		SD2neg	P1	SD3neg	P01	SD3	P999	SD2neg	P1
M	268	62	5	19.3	1.18	13.9	4.69	11.9	258	35	74.6	25.4	8.2	0.52	2to5	J00.X	false	true	false	false	false	false	false	false	false	false	false		SD3neg	P1	SD5neg	P01	null	null	SD3neg	P1
F	313	73	6	18.8	1.12	15	4.4	12.2	406	36.6	83.2	27.7	2	0.18	>5	Z01.7	true	true	true	false	false	false	false	false	false	false	false	Blastocystis hominis	SD3neg	P1	SD5neg	P01	null	null	SD3neg	P1
F	626	146	12	36.8	1.49	16.6	4.63	13	249	40.6	87.7	28.1	1.8	0.11	>5	Z00.1	false	true	false	false	false	false	false	false	false	false	false		SD0	P75	SD5neg	P01	null	null	SD3neg	P1
F	304	71	5	20.6	1.1	17	3.98	11.1	529	33.5	84.2	27.9	1.8	0.28	2to5	J02.9	false	true	false	false	false	false	false	false	false	false	false		SD3neg	P1	SD5neg	P01	null	null	SD3neg	P1
F	730	170	14	55	1.54	23.2	5.15	14	232	42.9	83.3	27.2	4.1	0.26	>5	J20.9	false	true	false	false	false	false	false	false	false	false	false		SD2	P99	SD5neg	P01	null	null	SD3neg	P1
M	272	63	5	26.9	1.17	19.7	4.82	13.2	385	38.1	79	27.4	5.1	0.63	2to5	E66.0	true	true	true	false	false	false	false	false	true	false	false	Blastocystis hominis, Chilomastix mesnili	SD1neg	P15	SD5neg	P01	null	null	SD3neg	P1
M	220	51	4	17.1	0.95	18.9	4.63	11.1	393	34.7	74.9	24	3.9	0.37	2to5	Z00.1	false	false	false	false	false	false	false	false	false	false	false		SD1neg	P25	SD3neg	P01	SD3	P999	SD2neg	P1
M	64	14	1	9	71.1	0	4.65	11.3	314	34.3	73.8	24.3	7	0.78	<2	J02.9	false	false	false	false	false	false	false	false	false	false	false		SD2neg	P1	SD3neg	P01	SD0	P50	null	null
F	417	97	8	24.3	1.27	15.1	4.24	11.8	318	34.9	82.3	27.8	6.2	0.67	>5	B30.9	false	false	false	false	false	false	false	false	false	false	false		SD2neg	P3	SD5neg	P01	null	null	SD3neg	P1
F	626	146	12	45.9	1.48	21	5.16	11.9	325	39.4	76.4	23.1	6.6	0.56	>5	Z01.7	false	true	false	false	false	false	false	false	false	false	false		SD1	P97	SD5neg	P01	null	null	SD3neg	P1
M	521	121	10	25	1.3	14.8	5.12	13.4	446	41.2	80.5	26.2	4.4	0.43	>5	Z00.1	false	true	false	false	false	false	false	false	false	false	false		SD2neg	P5	SD5neg	P01	null	null	SD3neg	P1
M	223	52	4	15.8	1.06	14.1	4.44	11.5	363	35.9	80.9	25.9	2	0.25	2to5	Z00.1	false	true	false	false	false	false	false	false	false	false	false		SD2neg	P10	SD3neg	P01	SD3	P999	SD2neg	P1
F	155	36	2	12.8	0.888	16.2	4.77	12.8	499	38.6	80.9	26.8	3	0.31	2to5	Z00.1	false	false	false	false	false	false	false	false	false	false	false		SD2neg	P1	SD3neg	P01	SD3	P999	SD2neg	P1
F	678	158	13	53.3	1.5	23.7	4.66	13.3	349	40.5	86.9	28.5	6.4	0.57	>5	E66.0	true	true	false	true	false	true	false	false	false	false	false	Giardia lamblia, Endolimax nana	SD2	P99	SD5neg	P01	null	null	SD3neg	P1
M	120	28	2	12.2	0.86	16.5	4.23	10.6	287	32.2	76.1	25.1	1	0.12	2to5	J20.9	false	true	false	false	false	false	false	false	false	false	false		SD2neg	P1	SD3neg	P01	SD3	P999	SD2neg	P1
M	365	85	7	0	0	null	4.48	12.6	331	35.7	79.7	28.1	1.7	0.09	>5	Z01.7	false	true	false	false	false	false	false	false	false	false	false		SD3neg	P1	SD5neg	P01	null	null	SD3neg	P1
F	574	133	11	38.7	1.41	19.5	5.22	14.6	314	44.3	84.9	28	2	0.1	>5	Z00.1	true	true	true	false	false	false	false	false	false	false	false	Blastocystis hominis	SD1	P85	SD5neg	P01	null	null	SD3neg	P1
M	417	97	8	23.1	1.23	15.3	4.61	12	383	36.9	80	26	5.5	0.36	>5	Z01.7	false	false	false	false	false	false	false	false	false	false	false		SD3neg	P1	SD5neg	P01	null	null	SD3neg	P1
M	730	170	14	84	1.67	30.1	4.55	13.2	276	39.8	87.5	29	2	0.08	>5	E66.0	false	false	false	false	false	false	false	false	false	false	false		SD4	P999	SD5neg	P01	null	null	SD3neg	P1
F	116	27	2	10.3	0.78	16.9	4.5	12.5	312	36.9	82	27.8	9	0.9	2to5	Z01.7	false	true	false	false	false	false	false	false	false	false	false		SD2neg	P1	SD3neg	P01	SD3	P999	SD2neg	P1
F	365	85	7	0	0	null	4.72	13	433	39.4	83.5	27.5	2	0.17	>5	B82.9	false	false	false	false	false	false	false	false	false	false	false		SD3neg	P1	SD5neg	P01	null	null	SD3neg	P1
M	730	170	14	0	0	null	5.05	13.8	371	42.4	84	27.3	0	0	>5	Z01.7	false	false	false	false	false	false	false	false	false	false	false		SD3neg	P1	SD5neg	P01	null	null	SD3neg	P1
M	74	17	1	12.9	0.762	22.2	4.68	12.3	349	36.5	78	26.3	4	0.34	<2	E66.8	false	false	false	false	false	false	false	false	false	false	false		SD2neg	P1	SD3neg	P01	SD3	P999	null	null
F	251	58	4	18.4	1.01	18	4.85	13.4	535	40.1	82.7	27.6	3	0.22	2to5	J00.X	false	true	false	false	false	false	false	false	false	false	false		SD0	P50	SD3neg	P01	SD3	P999	SD2neg	P1
F	114	26	2	16.5	0.882	21.2	4.56	12.1	489	36.4	79.8	26.5	1	0.08	2to5	J00.X	false	true	false	false	false	false	false	false	false	false	false		SD1neg	P25	SD3neg	P01	SD3	P999	SD2neg	P1
F	730	170	14	43.6	1.48	19.9	5	10	325	34.8	69.6	20	9	0.38	>5	Z62.6	false	false	false	false	false	false	false	false	false	false	false		SD1	P95	SD5neg	P01	null	null	SD3neg	P1
F	417	97	8	35.1	1.25	22.5	5.31	11.9	380	38.3	72.1	22.4	3	0.2	>5	Z62.6	false	false	false	false	false	false	false	false	false	false	false		SD0	P50	SD5neg	P01	null	null	SD3neg	P1
F	365	85	7	25.3	1.23	16.7	4.56	12.5	463	39	85.5	27.4	6	0.76	>5	Z00.1	false	true	false	false	false	false	false	false	false	false	false		SD2neg	P5	SD5neg	P01	null	null	SD3neg	P1
F	521	121	10	35.5	1.3	21	4.55	11.9	391	37.1	81.5	26.2	11	0.61	>5	E66.0	false	true	false	false	false	false	false	false	false	false	false		SD0	P50	SD5neg	P01	null	null	SD3neg	P1
M	365	85	7	23.4	1.2	16.3	4.48	11.3	377	35.8	79.9	25.2	5	0.23	>5	Z00.1	false	true	false	false	false	false	false	false	false	false	false		SD2neg	P1	SD5neg	P01	null	null	SD3neg	P1
F	730	170	14	54.2	1.47	25.1	5.39	8.1	523	30.7	57	15	3.1	0.23	>5	Z63.1	true	true	true	false	false	false	false	false	false	false	false	Blastocystis hominis	SD2	P99	SD5neg	P01	null	null	SD3neg	P1
F	417	97	8	26.4	1.24	17.2	4.71	12.9	325	39.3	83.4	27.4	1.2	0.1	>5	Z00.1	true	true	true	false	false	false	false	false	false	false	false	Blastocystis hominis	SD2neg	P10	SD5neg	P01	null	null	SD3neg	P1
F	417	97	8	24.4	1.22	16.4	4.5	11.9	366	36.2	80.4	26.4	10	0.78	>5	Z00.1	false	true	false	false	false	false	false	false	false	false	false		SD2neg	P3	SD5neg	P01	null	null	SD3neg	P1
F	834	194	16	54.3	1.5	24.1	4.46	10.8	266	34.8	78	24.2	4.4	0.19	>5	D50.9	true	true	true	false	true	false	true	false	false	false	false	Blastocystis hominis, Entamoeba coli, Levaduras	SD2	P99	SD5neg	P01	null	null	SD3neg	P1
M	168	39	3	12.4	0.93	14.3	4.7	11.9	493	36.3	77.2	25.3	1.7	0.22	2to5	Z00.1	false	true	false	false	false	false	false	false	false	false	false		SD2neg	P1	SD3neg	P01	SD3	P999	SD2neg	P1
M	365	85	7	23.3	1.25	14.9	3.99	11.4	288	34	85.2	28.6	8.7	0.8	>5	D50.9	false	true	false	false	false	false	false	false	false	false	false		SD2neg	P1	SD5neg	P01	null	null	SD3neg	P1
F	834	194	16	45.9	1.43	22.4	4.57	13.9	307	41.6	91	30.4	3.1	0.13	>5	Z01.7	false	true	false	false	false	false	false	false	false	false	false		SD1	P97	SD5neg	P01	null	null	SD3neg	P1
M	282	65	5	17.7	1.15	13.4	4.37	12	418	34.8	79.6	27.5	8.7	0.57	2to5	Z01.7	false	true	false	false	false	false	false	false	false	false	false		SD3neg	P1	SD5neg	P01	null	null	SD3neg	P1
F	116	27	2	10.2	79	0	4.81	11.8	346	36.8	76.5	24.5	1.5	0.09	2to5	Z00.6	true	true	false	false	false	true	false	false	false	false	false	Giardia lamblia	SD2neg	P1	SD3neg	P01	SD0	P50	SD3	P999
F	834	194	16	52.9	1.5	23.5	4.31	12.5	380	38.4	89.1	29	4.5	0.3	>5	Z63.2	true	true	false	true	false	false	false	false	false	false	false	Endolimax nana	SD2	P99	SD5neg	P01	null	null	SD3neg	P1
F	730	170	14	53.5	1.5	23.8	4.46	11.7	323	37	83	26.2	3.9	0.29	>5	Z01.7	false	true	false	false	false	false	false	false	false	false	false		SD2	P99	SD5neg	P01	null	null	SD3neg	P1
F	102	23	1	11.56	0.77	19.5	3.47	9	194	27.2	78.4	25.9	0	0	<2	Z01.7	false	true	false	false	false	false	false	false	false	false	false		SD2neg	P1	SD3neg	P01	SD3	P999	SD2neg	P1
F	272	63	5	17.3	1.095	14.4	4.18	11.5	406	34.8	83.3	27.5	11.5	1.12	2to5	J00.X	true	true	false	false	true	false	false	false	false	false	false	Entamoeba coli	SD3neg	P1	SD5neg	P01	null	null	SD3neg	P1
F	365	85	7	44.1	1.26	27.8	4.69	12.5	335	37.7	80.4	26.7	3.2	0.25	>5	D50.9	true	true	true	false	false	false	false	false	false	false	false	Blastocystis hominis	SD1	P95	SD5neg	P01	null	null	SD3neg	P1
F	365	85	7	20.8	1.22	14	4.87	12.8	336	39.5	81.1	26.3	3.5	0.23	>5	Z01.7	false	true	false	false	false	false	false	false	false	false	false		SD3neg	P1	SD5neg	P01	null	null	SD3neg	P1
M	94	21	1	9.78	0.74	17.9	4.72	10.6	493	34.4	72.9	22.5	3.1	0.28	<2	D50.9	false	true	false	false	false	false	false	false	false	false	false		SD2neg	P1	SD3neg	P01	SD3	P999	null	null
M	365	85	7	21.2	1.23	14	3.86	12	315	34.8	90.2	31.1	7.4	0.45	>5	Z01.7	false	true	false	false	false	false	false	false	false	false	false		SD3neg	P1	SD5neg	P01	null	null	SD3neg	P1
F	834	194	16	44.1	1.52	19.1	4.52	13.5	271	39.7	87.8	29.9	1.1	0.07	>5	B82.9	true	true	false	true	false	false	false	false	false	false	false	Endolimax nana	SD1	P95	SD5neg	P01	null	null	SD3neg	P1
M	417	97	8	22.6	1.23	14.9	4.21	12.8	400	37.1	88.1	30.4	6.7	0.75	>5	Z01.7	false	true	false	false	false	false	false	false	false	false	false		SD3neg	P1	SD5neg	P01	null	null	SD3neg	P1
F	417	97	8	39.7	1.33	22.4	4.63	13.1	526	39.8	86	28.3	0	0	>5	E66.0	true	true	false	true	true	false	false	false	false	false	false	Entamoeba coli, Endolimax nana	SD1	P85	SD5neg	P01	null	null	SD3neg	P1
M	116	27	2	10.62	0.75	18.9	4.25	11.4	452	33.6	79.1	26.8	1	0.07	2to5	Z00.1	false	true	false	false	false	false	false	false	false	false	false		SD2neg	P1	SD3neg	P01	SD3	P999	SD2neg	P1
M	365	85	7	20	1.15	15.1	4.67	12.6	442	37.5	80.3	27	15.2	1	>5	Z01.7	true	true	true	true	false	false	false	false	false	false	false	Blastocystis hominis, Endolimax nana	SD3neg	P1	SD5neg	P01	null	null	SD3neg	P1
F	272	63	5	17	1.05	15.4	4.26	11.9	424	34.7	81.5	27.9	8.7	0.53	2to5	J00.X	true	true	true	false	false	false	false	false	false	false	false	Blastocystis hominis	SD3neg	P1	SD5neg	P01	null	null	SD3neg	P1
M	67	15	1	8.2	0	null	5.1	12.9	617	38.4	75.3	25.3	4.2	0.34	<2	Z00.1	false	false	false	false	false	false	false	false	false	false	false		SD2neg	P1	SD3neg	P01	SD3	P999	null	null
F	170	39	3	11.6	0.94	13.1	4.53	12.3	359	36.9	81.5	27.2	9.5	0.9	2to5	Z01.7	false	true	false	false	false	false	false	false	false	false	false		SD2neg	P1	SD3neg	P01	SD3	P999	SD2neg	P1
M	521	121	10	28.9	1.32	16.6	4.23	12.3	426	37.3	88.2	29.1	9.6	0.56	>5	Z01.7	true	true	true	false	false	false	false	false	false	false	false	Blastocystis hominis	SD1neg	P25	SD5neg	P01	null	null	SD3neg	P1
F	115	26	2	8.85	0.73	16.6	4.41	11	458	33.6	76.2	24.9	3.2	0.27	2to5	Z00.1	false	true	false	false	false	false	false	false	false	false	false		SD2neg	P1	SD3neg	P01	SD2	P97	SD2neg	P1
F	469	109	9	25	1.23	16.5	4.52	12.1	433	37.1	82.1	26.8	2.9	0.18	>5	Z00.1	false	true	false	false	false	false	false	false	false	false	false		SD2neg	P5	SD5neg	P01	null	null	SD3neg	P1
F	678	158	13	62.5	1.55	26	4.94	14.2	305	43	87	28.7	5.9	0.39	>5	E66.0	false	true	false	false	false	false	false	false	false	false	false		SD3	P999	SD5neg	P01	null	null	SD3neg	P1
F	313	73	6	25.1	1.15	19	4.99	13.8	290	41.4	83	27.7	31.9	4.01	>5	E66.0	false	true	false	false	false	false	false	false	false	false	false		SD2neg	P5	SD5neg	P01	null	null	SD3neg	P1
F	469	109	9	45.5	1.32	26.1	4.57	12.7	354	39.1	85.6	27.8	3.9	0.39	>5	K08.8	false	true	false	false	false	false	false	false	false	false	false		SD1	P95	SD5neg	P01	null	null	SD3neg	P1
F	626	146	12	59.1	1.51	25.9	4.79	11.6	319	37.4	78.1	24.2	2.5	0.17	>5	Z00.0	false	true	false	false	false	false	false	false	false	false	false		SD2	P99	SD5neg	P01	null	null	SD3neg	P1
M	730	170	14	95.7	1.69	33.5	4.92	13.5	426	41.3	83.9	27.4	4.9	0.48	>5	E66.0	false	true	false	false	false	false	false	false	false	false	false		SD4	P999	SD5neg	P01	null	null	SD3neg	P1
F	417	97	8	21.5	1.23	14.2	4.21	12	293	36.4	86.5	28.5	4.5	0.31	>5	Z00.1	false	true	false	false	false	false	false	false	false	false	false		SD3neg	P1	SD5neg	P01	null	null	SD3neg	P1
M	165	38	3	11.4	0.91	13.8	4.34	11.3	259	34.6	79.7	26	0.2	0.01	2to5	Z00.1	false	true	false	false	false	false	false	false	false	false	false		SD2neg	P1	SD3neg	P01	SD3	P999	SD2neg	P1
F	469	109	9	36.7	1.29	22.1	4.37	12.4	281	38.4	87.9	28.4	2.4	0.13	>5	B49.X	false	true	false	false	false	false	false	false	false	false	false		SD0	P75	SD5neg	P01	null	null	SD3neg	P1
F	189	44	3	13	94.5	0	4.21	11.5	455	34.5	81.9	27.3	2.1	0.14	2to5	J00.X	true	true	false	true	false	false	false	false	false	false	false	Endolimax nana	SD2neg	P1	SD3neg	P01	SD1neg	P25	SD3	P999
M	313	73	6	20.4	1.18	14.7	4.73	13.3	415	38.6	81.6	28.1	4.2	0.43	>5	J00.X	true	true	true	false	true	false	false	false	true	false	false	Blastocystis hominis, Entamoeba coli, Chilomastix mesnili	SD3neg	P1	SD5neg	P01	null	null	SD3neg	P1
F	521	121	10	43	1.41	21.6	4.61	13.3	407	39.6	85.9	28.9	3.8	0.33	>5	Z00.0	true	true	true	false	false	false	false	false	false	false	false	Blastocystis hominis	SD1	P90	SD5neg	P01	null	null	SD3neg	P1
F	313	73	6	21.3	1.2	14.8	4.3	11.7	397	36.4	84.7	27.2	3.6	0.29	>5	Z00.1	false	false	false	false	false	false	false	false	false	false	false		SD3neg	P1	SD5neg	P01	null	null	SD3neg	P1
M	250	58	4	16	1.07	14	3.9	11	234	31.8	81.5	28.2	3	0.22	2to5	Z01.7	true	true	false	false	false	false	true	false	false	false	false	Levaduras	SD1neg	P15	SD3neg	P01	SD3	P999	SD2neg	P1
M	834	194	16	80.4	1.69	28.2	5.46	15.1	305	45.7	83.7	27.7	2.7	0.15	>5	Z00.1	false	true	false	false	false	false	false	false	false	false	false		SD4	P999	SD5neg	P01	null	null	SD3neg	P1
F	313	73	6	15	1.09	12.6	4.47	11.8	408	35.6	79.6	26.4	3.3	0.22	>5	Z00.1	false	true	false	false	false	false	false	false	false	false	false		SD3neg	P1	SD5neg	P01	null	null	SD3neg	P1
M	268	62	5	0	0	null	4.61	12.4	407	37.5	81.3	26.9	6.9	0.52	2to5	B36.9	false	false	false	false	false	false	false	false	false	false	false		SD3neg	P1	SD5neg	P01	null	null	SD3neg	P1
M	98	22	1	9.75	75	0	4.64	11	309	35.4	76.3	23.7	1.3	0.15	<2	Z01.7	false	false	false	false	false	false	false	false	false	false	false		SD2neg	P1	SD3neg	P01	SD0	P50	SD3	P999
M	626	146	12	34.8	1.375	18.4	4.43	12.6	339	36.7	82.8	28.4	3.4	0.21	>5	Z00.6	false	true	false	false	false	false	false	false	false	false	false		SD0	P50	SD5neg	P01	null	null	SD3neg	P1
M	281	65	5	19	1.06	16.9	4.48	11.9	349	36.1	80.6	26.6	4.2	0.35	2to5	Z00.6	true	true	true	false	false	false	false	false	false	false	false	Blastocystis hominis	SD3neg	P1	SD5neg	P01	null	null	SD3neg	P1
F	417	97	8	20.8	1.155	15.6	4.53	12	343	36.8	81.2	26.5	2.6	0.26	>5	Z00.6	false	true	false	false	false	false	false	false	false	false	false		SD3neg	P1	SD5neg	P01	null	null	SD3neg	P1
F	782	182	15	53.9	1.56	22.1	4.51	11.6	324	36.2	80.3	25.7	2.2	0.21	>5	Z00.1	false	true	false	false	false	false	false	false	false	false	false		SD2	P99	SD5neg	P01	null	null	SD3neg	P1
F	574	133	11	34.2	1.41	17.2	4.55	12.5	400	37.8	83.1	27.5	7.6	0.6	>5	Z00.1	false	true	false	false	false	false	false	false	false	false	false		SD0	P50	SD5neg	P01	null	null	SD3neg	P1
F	521	121	10	45.3	1.412	22.7	4.32	12.6	278	39	90.3	29.2	4.1	0.29	>5	J00.X	false	true	false	false	false	false	false	false	false	false	false		SD1	P95	SD5neg	P01	null	null	SD3neg	P1
F	150	35	2	13.2	0.85	18.3	5.02	10.5	470	35	69.7	20.9	2	0.22	2to5	Z00.1	false	true	false	false	false	false	false	false	false	false	false		SD2neg	P1	SD3neg	P01	SD3	P999	SD2neg	P1
M	365	85	7	24.1	1.23	15.9	3.75	10.2	294	30.7	81.9	27.2	30.7	1.79	>5	Z00.1	true	true	true	true	false	true	false	false	false	false	false	Blastocystis hominis, Giardia lamblia, Endolimax nana	SD2neg	P3	SD5neg	P01	null	null	SD3neg	P1
M	626	146	12	38.5	1.4	19.6	4.75	12.6	332	38.6	81.3	26.5	17.5	1.19	>5	Z01.7	true	true	false	true	true	false	false	false	false	false	false	Entamoeba coli, Endolimax nana	SD1	P85	SD5neg	P01	null	null	SD3neg	P1
F	262	61	5	14.4	1.06	12.8	4.22	12	347	36.9	87.4	28.4	4.8	0.27	2to5	Z00.1	false	false	false	false	false	false	false	false	false	false	false		SD3neg	P1	SD5neg	P01	null	null	SD3neg	P1
F	626	146	12	43.9	1.5	19.5	4.73	13.2	319	40.6	85.8	27.9	4.8	0.33	>5	Z00.1	false	true	false	false	false	false	false	false	false	false	false		SD1	P95	SD5neg	P01	null	null	SD3neg	P1
M	166	38	3	13.1	0.95	14.5	5.19	10.9	382	35.3	68	21	1.3	0.08	2to5	Z01.7	false	true	false	false	false	false	false	false	false	false	false		SD2neg	P1	SD3neg	P01	SD3	P999	SD2neg	P1
F	365	85	7	24.2	1.22	16.3	4.53	10.4	314	33.2	73.3	23	2.1	0.1	>5	H00.1	true	true	false	false	true	false	false	false	false	false	false	Entamoeba coli	SD2neg	P3	SD5neg	P01	null	null	SD3neg	P1
F	220	51	4	10.59	0.89	13.4	4.8	11.7	321	36.9	76.9	24.4	0.6	0.08	2to5	Z01.7	true	true	true	false	false	false	false	false	false	false	false	Blastocystis hominis	SD2neg	P1	SD3neg	P01	SD3	P999	SD2neg	P1
M	574	133	11	31.8	1.37	16.9	4.5	11.3	314	36.6	81.3	25.1	10.1	0.71	>5	Z63.2	true	true	true	false	false	false	false	false	false	false	false	Blastocystis hominis	SD0	P50	SD5neg	P01	null	null	SD3neg	P1
F	278	64	5	16.9	1.047	15.4	4.29	11.3	290	35	81.6	26.3	4.5	0.34	2to5	B82.9	true	true	true	false	false	false	false	false	false	false	false	Blastocystis hominis	SD3neg	P1	SD5neg	P01	null	null	SD3neg	P1
M	75	17	1	9.9	76.7	0	4.38	10.4	507	32.1	73.3	23.7	4	0.37	<2	J20.9	false	true	false	false	false	false	false	false	false	false	false		SD2neg	P1	SD3neg	P01	SD0	P50	null	null
F	248	57	4	18	1.05	16.3	4.26	11.9	520	36.4	85.4	27.9	3.2	0.15	2to5	Z00.1	false	true	false	false	false	false	false	false	false	false	false		SD1neg	P25	SD3neg	P01	SD3	P999	SD2neg	P1
M	469	109	9	23.8	125	0	4.69	12.5	323	39	83.2	26.7	3.3	0.25	>5	B82.9	true	true	true	false	false	false	false	false	true	false	false	Blastocystis hominis, Chilomastix mesnili	SD2neg	P3	SD5neg	P01	null	null	SD4	P999
M	574	133	11	34.1	145	0	4.54	12.6	231	38.4	84.6	27.8	7.8	0.5	>5	B82.9	false	true	false	false	false	false	false	false	false	false	false		SD0	P50	SD5neg	P01	null	null	SD4	P999
M	626	146	12	0	0	null	4.9	12.8	315	38.6	78.8	26.1	3.4	0.22	>5	B82.9	false	false	false	false	false	false	false	false	false	false	false		SD3neg	P1	SD5neg	P01	null	null	SD3neg	P1
M	313	73	6	18.7	1.17	13.7	4.59	13	350	37.4	81.5	28.3	8.5	0.88	>5	B82.9	true	true	true	false	false	false	false	false	false	false	false	Blastocystis hominis	SD3neg	P1	SD5neg	P01	null	null	SD3neg	P1
M	521	121	10	54.2	1.38	28.5	4.48	12	397	36.6	81.7	26.8	6.3	0.53	>5	E66.0	false	true	false	false	false	false	false	false	false	false	false		SD2	P99	SD5neg	P01	null	null	SD3neg	P1
F	116	27	2	8.32	0.78	13.7	4.79	11.4	406	35.6	74.3	23.8	3	0.34	2to5	Z00.1	false	true	false	false	false	false	false	false	false	false	false		SD2neg	P1	SD3neg	P01	SD1	P90	SD2neg	P1
F	313	73	6	21.5	1.15	16.3	4.91	13.8	555	42.3	86.2	28.1	6.4	0.59	>5	Z00.1	true	true	true	false	false	false	false	false	false	false	false	Blastocystis hominis	SD3neg	P1	SD5neg	P01	null	null	SD3neg	P1
F	469	109	9	32.2	1.36	17.4	5.08	14.2	233	43.1	84.8	28	4.4	0.4	>5	B82.9	true	true	true	false	false	false	false	false	false	false	false	Blastocystis hominis	SD0	P50	SD5neg	P01	null	null	SD3neg	P1
M	231	54	4	13.5	0.96	14.6	5.42	11	459	34.8	64.2	20.3	12	0.9	2to5	Z01.7	false	true	false	false	false	false	false	false	false	false	false		SD2neg	P1	SD3neg	P01	SD3	P999	SD2neg	P1
M	626	146	12	40.6	1.4	20.7	4.48	12.2	391	37.2	83	27.2	2.1	0.16	>5	Z01.7	true	true	false	false	true	false	false	false	false	false	false	Entamoeba coli	SD1	P90	SD5neg	P01	null	null	SD3neg	P1
F	626	146	12	29.2	1.33	16.5	4.91	14	199	42.2	85.9	28.5	9	0.42	>5	Z01.7	true	true	true	false	false	false	false	false	false	false	false	Blastocystis hominis	SD1neg	P25	SD5neg	P01	null	null	SD3neg	P1
M	272	63	5	14.7	0.99	15	4.51	11.7	273	35	77.6	25.9	2.5	0.25	2to5	Z62.1	false	true	false	false	false	false	false	false	false	false	false		SD3neg	P1	SD5neg	P01	null	null	SD3neg	P1
M	209	48	4	13.9	0.99	14.2	4.5	12.1	320	36.6	81.3	26.9	2.2	0.14	2to5	Z00.1	true	true	false	false	false	true	false	false	false	false	false	Giardia lamblia	SD2neg	P1	SD3neg	P01	SD3	P999	SD2neg	P1
F	730	170	14	51.7	1.471	23.9	4.63	12.5	372	38.1	82.3	27	2.6	0.22	>5	B35.9	false	false	false	false	false	false	false	false	false	false	false		SD2	P99	SD5neg	P01	null	null	SD3neg	P1
F	133	31	2	9.5	0.87	12.6	4.32	11.7	431	33.8	78.2	27.1	5.7	0.44	2to5	A09.X	false	true	false	false	false	false	false	false	false	false	false		SD2neg	P1	SD3neg	P01	SD2	P99	SD2neg	P1
M	179	41	3	10.8	94	0	3.4	10.3	110	29.2	85.9	30.3	2.8	0.17	2to5	B82.9	false	true	false	false	false	false	false	false	false	false	false		SD2neg	P1	SD3neg	P01	SD2neg	P1	SD3	P999
F	417	97	8	17.4	1.19	12.3	4.08	12.1	283	35.6	87.3	29.7	5.9	0.39	>5	B82.9	false	true	false	false	false	false	false	false	false	false	false		SD3neg	P1	SD5neg	P01	null	null	SD3neg	P1
F	417	97	8	19.7	1.18	14.1	4.84	13.2	346	39.5	81.6	27.3	6.1	0.36	>5	Z00.0	true	true	true	false	false	false	false	false	false	false	false	Blastocystis hominis	SD3neg	P1	SD5neg	P01	null	null	SD3neg	P1
F	272	63	5	13.8	1	13.8	4.36	12.2	362	35.8	82.1	28	14	1.56	2to5	Z00.1	true	true	true	true	false	false	false	false	false	false	false	Blastocystis hominis, Endolimax nana	SD3neg	P1	SD5neg	P01	null	null	SD3neg	P1
M	313	73	6	14.4	1.05	13.1	4.61	12.8	313	37.7	81.8	27.8	2.7	0.16	>5	Z01.7	true	true	false	true	true	false	false	false	false	false	false	Entamoeba coli, Endolimax nana	SD3neg	P1	SD5neg	P01	null	null	SD3neg	P1
M	141	33	2	10.5	0.86	14.2	4.97	12.6	349	39.5	79.5	25.4	2.3	0.23	2to5	J00.X	false	true	false	false	false	false	false	false	false	false	false		SD2neg	P1	SD3neg	P01	SD3	P999	SD2neg	P1
M	265	62	5	18	1.11	14.6	4.49	11.8	275	35.6	79.3	26.3	2.4	0.18	2to5	Z00.1	true	true	true	false	false	false	false	false	false	false	false	Blastocystis hominis	SD3neg	P1	SD5neg	P01	null	null	SD3neg	P1
F	678	158	13	44.1	1.55	18.4	4.56	12.8	184	38.5	84.4	28.1	2.4	0.2	>5	J02.9	false	false	false	false	false	false	false	false	false	false	false		SD1	P95	SD5neg	P01	null	null	SD3neg	P1
M	101	23	1	10.09	0.79	16.2	4.54	11.2	247	34.1	75.1	24.7	3	0.16	<2	Z00.1	false	false	false	false	false	false	false	false	false	false	false		SD2neg	P1	SD3neg	P01	SD3	P999	SD2neg	P1
F	249	58	4	13.5	1.03	12.7	4.76	13.2	332	39	81.9	27.7	8	0.97	2to5	Z01.7	true	true	true	false	false	false	false	false	false	false	false	Blastocystis hominis	SD2neg	P1	SD3neg	P01	SD3	P999	SD2neg	P1
M	521	121	10	29.9	1.34	16.7	4.62	12.8	413	39.4	85.3	27.7	2.6	0.18	>5	B82.9	false	true	false	false	false	false	false	false	false	false	false		SD1neg	P25	SD5neg	P01	null	null	SD3neg	P1
M	678	158	13	50.5	1.47	23.4	4.34	12.8	361	38.8	89.4	29.5	11	0.91	>5	B82.9	false	true	false	false	false	false	false	false	false	false	false		SD2	P99	SD5neg	P01	null	null	SD3neg	P1
M	574	133	11	53.6	1.41	27	5.27	14.7	466	44.3	84.1	27.9	9	0.76	>5	E66.0	false	false	false	false	false	false	false	false	false	false	false		SD2	P99	SD5neg	P01	null	null	SD3neg	P1
F	469	109	9	45.2	1.32	25.9	4.92	13.6	363	41.2	83.7	27.6	3.2	0.46	>5	E66.0	true	true	true	false	false	true	false	false	false	false	false	Blastocystis hominis, Giardia lamblia	SD1	P95	SD5neg	P01	null	null	SD3neg	P1
F	469	109	9	0	0	null	4.5	13.2	348	38.9	86.4	29.3	11.6	1.19	>5	Z01.7	false	false	false	false	false	false	false	false	false	false	false		SD3neg	P1	SD5neg	P01	null	null	SD3neg	P1
M	574	133	11	0	0	null	4.16	12.2	387	36.2	87	29.3	16.2	2.05	>5	Z01.7	false	false	false	false	false	false	false	false	false	false	false		SD3neg	P1	SD5neg	P01	null	null	SD3neg	P1
F	59	13	1	6.1	0.62	15.9	4.01	11.2	180	33.3	83	27.9	2.9	0.24	<2	D50.9	false	false	false	false	false	false	false	false	false	false	false		SD2neg	P1	SD3neg	P01	SD3	P999	SD2neg	P1
M	194	45	3	13.9	0.96	15.1	4.27	11.5	253	33.3	78	26.9	0.5	0.05	2to5	D50.9	false	false	false	false	false	false	false	false	false	false	false		SD2neg	P1	SD3neg	P01	SD3	P999	SD2neg	P1
M	417	97	8	0	0	null	4.22	13.5	329	39.1	92.7	32	4.9	0.3	>5	Z01.7	false	true	false	false	false	false	false	false	false	false	false		SD3neg	P1	SD5neg	P01	null	null	SD3neg	P1
M	678	158	13	0	0	null	4.7	13.7	360	41.2	87.7	29.1	12.6	0.89	>5	Z01.7	false	true	false	false	false	false	false	false	false	false	false		SD3neg	P1	SD5neg	P01	null	null	SD3neg	P1
M	730	170	14	47.8	1.637	17.8	4.62	13.4	256	39.3	85.1	29	8.2	0.42	>5	D51.9	true	true	false	true	false	false	false	false	false	false	false	Endolimax nana	SD2	P97	SD5neg	P01	null	null	SD3neg	P1
F	56	13	1	4.52	0.58	13.4	2.87	8.7	431	26.4	92	30.3	4.5	0.32	<2	Z01.7	false	false	false	false	false	false	false	false	false	false	false		SD2neg	P1	SD3neg	P01	SD3	P999	SD2neg	P1
M	782	182	15	0	0	null	4.8	13.7	312	42.4	88.3	28.5	6.5	0.33	>5	B82.9	true	true	true	false	false	false	false	false	false	false	false	Blastocystis hominis	SD3neg	P1	SD5neg	P01	null	null	SD3neg	P1
M	417	97	8	38.4	1.25	24.6	4.7	13.4	361	39.5	84	28.5	13.9	1.46	>5	Z01.7	true	true	true	false	false	false	false	false	false	false	false	Blastocystis hominis	SD1	P85	SD5neg	P01	null	null	SD3neg	P1
M	730	170	14	96.2	1.73	32.1	5.13	14.7	275	44.9	87.5	28.7	4.9	0.29	>5	E78.5	false	true	false	false	false	false	false	false	false	false	false		SD4	P999	SD5neg	P01	null	null	SD3neg	P1
F	521	121	10	38.9	1.42	19.3	4.34	12.6	390	37.8	87.1	29	0.4	0.03	>5	Z00.0	false	false	false	false	false	false	false	false	false	false	false		SD1	P85	SD5neg	P01	null	null	SD3neg	P1
F	227	53	4	10.8	0.97	11.5	4.21	10.7	384	33.2	78.9	25.4	4.7	0.38	2to5	Z00.1	true	true	true	false	false	false	false	false	false	false	false	Blastocystis hominis	SD2neg	P1	SD3neg	P01	SD3	P999	SD2neg	P1
M	365	85	7	15.6	1.15	11.8	4.16	11	385	33	79.3	26.4	5.7	0.62	>5	Z00.1	false	true	false	false	false	false	false	false	false	false	false		SD3neg	P1	SD5neg	P01	null	null	SD3neg	P1
M	678	158	13	64.6	1.51	28.3	5.36	14.4	421	42.5	79.3	26.9	3	0.24	>5	Z00.1	true	true	true	false	false	true	false	false	false	false	false	Blastocystis hominis, Giardia lamblia	SD3	P999	SD5neg	P01	null	null	SD3neg	P1
F	678	158	13	40.2	1.42	19.9	4.81	13	245	40.6	84.4	27	7.9	0.5	>5	Z00.1	false	true	false	false	false	false	false	false	false	false	false		SD1	P85	SD5neg	P01	null	null	SD3neg	P1
F	313	73	6	0	1.05	0	4.47	11.7	308	37.8	84.6	26.2	9.6	0.67	>5	B82.9	true	true	true	false	false	false	false	false	false	false	false	Blastocystis hominis	SD3neg	P1	SD5neg	P01	null	null	SD3neg	P1
M	782	182	15	52.2	1.57	21.2	4.81	14.1	163	44.2	91.9	29.3	5	0.24	>5	Z00.1	true	true	false	true	true	false	false	false	false	false	false	Entamoeba coli, Endolimax nana	SD2	P99	SD5neg	P01	null	null	SD3neg	P1
M	521	121	10	37	1.37	19.7	4.69	12.9	257	39.6	84.4	27.5	8.5	0.65	>5	E66.0	false	true	false	false	false	false	false	false	false	false	false		SD0	P75	SD5neg	P01	null	null	SD3neg	P1
M	365	85	7	39.5	1.23	26.1	4.81	12.6	305	38.8	80.7	26.2	2.2	0.17	>5	E66.0	false	true	false	false	false	false	false	false	false	false	false		SD1	P90	SD5neg	P01	null	null	SD3neg	P1
F	626	146	12	32.4	1.33	18.3	5	14.3	347	43.7	87.4	28.6	1.2	0.09	>5	Z00.1	false	false	false	false	false	false	false	false	false	false	false		SD0	P50	SD5neg	P01	null	null	SD3neg	P1
M	272	63	5	15.3	0.99	15.6	4.23	11.9	323	37.2	87.9	28.1	3.5	0.28	2to5	Z00.1	true	true	true	false	false	false	false	false	false	false	false	Blastocystis hominis	SD3neg	P1	SD5neg	P01	null	null	SD3neg	P1
F	96	22	1	8.3	0.71	16.5	3.99	9.7	513	30.7	76.9	24.3	2.4	0.21	<2	Z01.7	false	true	false	false	false	false	false	false	false	false	false		SD2neg	P1	SD3neg	P01	SD1	P90	SD2neg	P1
M	417	97	8	27.5	0	null	4.47	12.9	402	36.6	81.9	28.9	1	0.1	>5	B82.9	true	true	true	false	false	false	false	false	false	false	false	Blastocystis hominis	SD1neg	P15	SD5neg	P01	null	null	SD3neg	P1
F	678	158	13	0	0	null	4.65	12.4	367	37.4	80.4	26.7	1.5	0.13	>5	Z01.7	false	true	false	false	false	false	false	false	false	false	false		SD3neg	P1	SD5neg	P01	null	null	SD3neg	P1
F	521	121	10	31.5	1.32	18.1	4.45	12.7	377	39	87.6	28.5	15.4	1.23	>5	Z00.1	false	false	false	false	false	false	false	false	false	false	false		SD1neg	P25	SD5neg	P01	null	null	SD3neg	P1
M	51	11	0	5.09	0.55	16.8	4.26	12.6	361	36.7	86.2	29.6	6.8	0.71	<2	Z00.1	false	false	false	false	false	false	false	false	false	false	false		SD2neg	P1	SD3neg	P01	SD3	P999	null	null
F	521	121	10	23.1	1.25	14.8	4.23	12	244	36.3	85.8	28.4	3.6	0.2	>5	Z00.1	false	false	false	false	false	false	false	false	false	false	false		SD3neg	P1	SD5neg	P01	null	null	SD3neg	P1
M	57	13	1	5.14	0.59	14.8	4.06	11.5	271	35.7	87.9	28.3	13.9	2	<2	Z00.1	false	true	false	false	false	false	false	false	false	false	false		SD2neg	P1	SD3neg	P01	SD3	P999	null	null
M	469	109	9	39.9	1.33	22.6	4.61	12.2	382	36.9	80	26.5	4.7	0.36	>5	E66.0	true	true	true	true	false	false	false	false	false	false	false	Blastocystis hominis, Endolimax nana	SD1	P90	SD5neg	P01	null	null	SD3neg	P1
F	834	194	16	56.5	1.5	25.1	4.42	13	378	39.8	90	29.4	0.8	0.06	>5	Z01.7	true	true	true	true	false	false	false	false	false	false	false	Blastocystis hominis, Endolimax nana	SD2	P99	SD5neg	P01	null	null	SD3neg	P1
M	365	85	7	0	0	null	4.69	12	508	36.6	78	25.6	10.9	1.11	>5	Z01.7	false	false	false	false	false	false	false	false	false	false	false		SD3neg	P1	SD5neg	P01	null	null	SD3neg	P1
M	73	17	1	7.45	0.65	17.6	4.51	10.4	590	33.1	73.4	23.1	6	0.47	<2	D50.9	false	false	false	false	false	false	false	false	false	false	false		SD2neg	P1	SD3neg	P01	SD3	P999	null	null
F	626	146	12	0	0	null	4.8	12.4	384	38.5	80.2	25.8	4.1	0.31	>5	Z01.7	false	true	false	false	false	false	false	false	false	false	false		SD3neg	P1	SD5neg	P01	null	null	SD3neg	P1
M	102	23	1	8.33	0.75	14.8	4.46	10.7	465	32.8	73.5	24	3	0.19	<2	Z00.1	true	true	false	false	false	false	false	true	false	false	false	Oxiuros	SD2neg	P1	SD3neg	P01	SD1	P90	SD2neg	P1
M	365	85	7	27.5	1.23	18.2	3.84	10.9	373	33	85.9	28.4	6.5	0.49	>5	Z00.1	true	true	false	true	false	false	false	false	true	false	false	Endolimax nana, Chilomastix mesnili	SD1neg	P15	SD5neg	P01	null	null	SD3neg	P1
F	313	73	6	15.5	1.09	13	3.89	11.2	317	33.9	87.1	28.8	9.3	0.67	>5	B82.9	false	true	false	false	false	false	false	false	false	false	false		SD3neg	P1	SD5neg	P01	null	null	SD3neg	P1
F	313	73	6	13.5	1.08	11.6	4.33	11.9	369	36.6	84.5	27.5	5.5	0.39	>5	Z01.7	true	true	false	true	false	false	false	false	false	false	false	Endolimax nana	SD3neg	P1	SD5neg	P01	null	null	SD3neg	P1
F	365	85	7	21.9	1.2	15.2	4.6	12.6	259	37.7	82	27.4	0.6	0.05	>5	Z01.7	true	true	true	false	false	false	false	false	false	false	false	Blastocystis hominis	SD3neg	P1	SD5neg	P01	null	null	SD3neg	P1
M	174	40	3	16.6	1.02	16	5.02	13.6	471	41.5	82.7	27.1	1	0.13	2to5	B82.9	true	true	false	false	false	true	false	false	false	false	false	Giardia lamblia	SD1neg	P15	SD3neg	P01	SD3	P999	SD2neg	P1
M	159	37	3	11.96	0.82	17.8	4.65	11.6	374	36.5	78.5	24.9	11	1.18	2to5	B82.9	true	true	true	false	false	false	false	false	false	false	false	Blastocystis hominis	SD2neg	P1	SD3neg	P01	SD3	P999	SD2neg	P1
M	417	97	8	0	0	null	4.71	13	179	39.4	83.7	27.6	15.7	1.26	>5	Z01.7	false	true	false	false	false	false	false	false	false	false	false		SD3neg	P1	SD5neg	P01	null	null	SD3neg	P1
M	132	30	2	11.52	0.82	17.1	4.66	12.7	364	37.6	80.7	27.3	7	0.63	2to5	Z00.1	true	true	false	false	false	false	false	false	true	false	false	Chilomastix mesnili	SD2neg	P1	SD3neg	P01	SD3	P999	SD2neg	P1
F	250	58	4	15.4	1.02	14.8	3.94	11.1	404	34.7	88.1	28.2	9.3	1.48	2to5	Z00.1	false	false	false	false	false	false	false	false	false	false	false		SD3neg	P1	SD5neg	P01	null	null	SD3neg	P1
M	313	73	6	17.8	1.16	13.2	4.39	12	299	36.9	84.1	27.3	25.1	2.13	>5	Z00.1	false	false	false	false	false	false	false	false	false	false	false		SD3neg	P1	SD5neg	P01	null	null	SD3neg	P1
M	521	121	10	23.7	1.26	14.9	4.51	12.4	343	38.4	85.1	27.5	7.8	0.61	>5	Z00.1	false	false	false	false	false	false	false	false	false	false	false		SD2neg	P3	SD5neg	P01	null	null	SD3neg	P1
F	521	121	10	29.1	1.4	14.8	4.91	14	328	42.1	85.7	28.5	3.6	0.19	>5	Z01.7	false	true	false	false	false	false	false	false	false	false	false		SD1neg	P25	SD5neg	P01	null	null	SD3neg	P1
F	69	16	1	8.6	0.66	19.7	4.2	11.6	228	34.9	83.1	27.6	2	0.15	<2	Z01.7	false	false	false	false	false	false	false	false	false	false	false		SD2neg	P1	SD3neg	P01	SD3	P999	SD2neg	P1
F	147	34	2	10.87	0.84	15.4	4	10.8	300	33.5	83.8	27	3	0.23	2to5	Z00.1	false	true	false	false	false	false	false	false	false	false	false		SD2neg	P1	SD3neg	P01	SD3	P999	SD2neg	P1
F	574	133	11	55.3	1.45	26.3	4.38	13	321	40.2	91.8	29.7	3.3	0.24	>5	E66.0	true	true	true	false	false	false	false	false	false	false	false	Blastocystis hominis	SD2	P99	SD5neg	P01	null	null	SD3neg	P1
M	469	109	9	26.4	1.23	17.4	4.47	12	335	37.4	83.7	26.8	3.9	0.25	>5	Z00.1	true	true	false	false	true	false	false	false	false	false	false	Entamoeba coli	SD2neg	P10	SD5neg	P01	null	null	SD3neg	P1
F	626	146	12	53.9	1.56	22.1	4.05	12.2	307	36.6	90.4	30.1	4.1	0.24	>5	Z00.1	true	true	false	false	true	false	false	false	false	false	false	Entamoeba coli	SD2	P99	SD5neg	P01	null	null	SD3neg	P1
F	313	73	6	21.6	1.21	14.8	4.94	13.6	327	41.1	83.2	27.5	3.2	0.23	>5	Z01.7	false	true	false	false	false	false	false	false	false	false	false		SD3neg	P1	SD5neg	P01	null	null	SD3neg	P1
F	626	146	12	38.9	1.38	20.4	4.62	13.3	301	41.1	89	28.8	2.3	0.16	>5	Z01.7	true	true	false	true	false	false	false	false	false	false	false	Endolimax nana	SD1	P85	SD5neg	P01	null	null	SD3neg	P1
M	313	73	6	16.8	1.075	14.5	4.32	11.4	296	35.2	81.5	26.4	8	0.54	>5	Z00.6	false	true	false	false	false	false	false	false	false	false	false		SD3neg	P1	SD5neg	P01	null	null	SD3neg	P1
M	274	64	5	16.2	1.07	14.1	4.4	11.5	314	33.9	77	26.1	3.6	0.29	2to5	Z00.1	true	true	true	false	false	false	false	false	false	false	false	Blastocystis hominis	SD3neg	P1	SD5neg	P01	null	null	SD3neg	P1
M	417	97	8	24.6	1.24	16	4.32	11.9	359	35.6	82.4	27.5	7.1	0.68	>5	Z01.7	true	true	true	false	false	false	false	false	false	false	false	Blastocystis hominis	SD2neg	P5	SD5neg	P01	null	null	SD3neg	P1
F	365	85	7	18.6	1.2	12.9	4.84	13.5	400	41.2	85.1	27.9	1.6	0.12	>5	Z00.1	false	true	false	false	false	false	false	false	false	false	false		SD3neg	P1	SD5neg	P01	null	null	SD3neg	P1
F	521	121	10	27.6	1.31	16.1	4.7	13	368	39.3	83.6	27.7	1.2	0.09	>5	Z00.1	false	true	false	false	false	false	false	false	false	false	false		SD1neg	P15	SD5neg	P01	null	null	SD3neg	P1
F	311	72	5	15.8	1.045	14.5	4.02	11	324	32.8	81.6	27.4	18.6	2.25	2to5	Z00.6	true	true	true	false	false	false	false	false	true	false	false	Blastocystis hominis, Chilomastix mesnili	SD3neg	P1	SD5neg	P01	null	null	SD3neg	P1
F	730	170	14	53.5	1.53	22.9	4.51	13.3	270	39.2	86.9	29.5	1.5	0.08	>5	D50.9	true	true	true	true	false	false	false	false	false	false	false	Blastocystis hominis, Endolimax nana	SD2	P99	SD5neg	P01	null	null	SD3neg	P1
F	134	31	2	10.6	0.8	16.6	4.03	11.2	333	33.6	83.4	27.8	5.3	0.62	2to5	Z00.1	false	true	false	false	false	false	false	false	false	false	false		SD2neg	P1	SD3neg	P01	SD3	P999	SD2neg	P1
M	678	158	13	52	1.55	21.6	4.6	13	319	37.2	80.9	28.3	1.6	0.13	>5	J00.X	true	true	true	false	false	true	false	false	false	false	false	Blastocystis hominis, Giardia lamblia	SD2	P99	SD5neg	P01	null	null	SD3neg	P1
M	81	18	1	12.5	0.77	21.1	4.07	10.7	373	31.2	76.7	26.3	3.4	0.26	<2	Z01.7	true	true	true	false	false	false	false	false	false	false	false	Blastocystis hominis	SD2neg	P1	SD3neg	P01	SD3	P999	null	null
M	168	39	3	12.1	0.9	14.9	4.19	11.1	450	33.1	79	26.5	2	0.15	2to5	Z01.7	false	true	false	false	false	false	false	false	false	false	false		SD2neg	P1	SD3neg	P01	SD3	P999	SD2neg	P1
F	417	97	8	27	1.3	16	4.41	11.9	293	36.3	82.3	27	5.9	0.35	>5	D50.9	true	true	false	false	false	false	true	false	false	false	false	Levaduras	SD2neg	P15	SD5neg	P01	null	null	SD3neg	P1
F	135	31	2	10.59	0.82	15.7	4.62	11.3	265	35.1	76	24.5	0.5	0.04	2to5	D50.9	true	true	false	false	false	false	true	false	false	false	false	Levaduras	SD2neg	P1	SD3neg	P01	SD3	P999	SD2neg	P1
M	313	73	6	14.8	1.09	12.5	4.29	11.4	409	33.1	77.2	26.6	4.5	0.38	>5	B82.9	true	true	true	false	false	false	false	false	false	false	false	Blastocystis hominis	SD3neg	P1	SD5neg	P01	null	null	SD3neg	P1
F	521	121	10	28.3	1.29	17	4.25	11.8	355	35	82.4	27.8	2	0.13	>5	B82.9	false	true	false	false	false	false	false	false	false	false	false		SD1neg	P15	SD5neg	P01	null	null	SD3neg	P1
M	574	133	11	64.2	1.408	32.4	4.7	12.4	341	38.6	82.1	26.4	1.9	0.16	>5	E66.0	false	true	false	false	false	false	false	false	false	false	false		SD3	P999	SD5neg	P01	null	null	SD3neg	P1
F	574	133	11	69.2	1.59	27.4	4.69	13	456	41.2	87.8	27.7	3.5	0.37	>5	Z01.7	false	true	false	false	false	false	false	false	false	false	false		SD3	P999	SD5neg	P01	null	null	SD3neg	P1
M	730	170	14	30.6	1.39	15.8	4.97	13.4	316	40	80.5	27	7.4	0.43	>5	D50.9	false	false	false	false	false	false	false	false	false	false	false		SD1neg	P25	SD5neg	P01	null	null	SD3neg	P1
M	268	62	5	0	0	null	4.54	12.4	271	35.9	79.1	27.3	3.2	0.19	2to5	Z01.7	true	true	true	false	false	false	false	false	false	false	false	Blastocystis hominis	SD3neg	P1	SD5neg	P01	null	null	SD3neg	P1
M	574	133	11	40.3	1.43	19.7	4.8	14.1	258	40.6	84.6	29.4	4.2	0.27	>5	Z00.1	true	true	true	false	false	false	false	false	false	false	false	Blastocystis hominis	SD1	P90	SD5neg	P01	null	null	SD3neg	P1
F	313	73	6	18.1	1.14	13.9	4.71	13.1	260	40.1	85.1	27.8	0.2	0.01	>5	Z00.1	false	false	false	false	false	false	false	false	false	false	false		SD3neg	P1	SD5neg	P01	null	null	SD3neg	P1
M	678	158	13	41.2	1.48	18.8	4.86	13.8	198	41.3	85	28.4	1.3	0.08	>5	Z00.1	false	false	false	false	false	false	false	false	false	false	false		SD1	P90	SD5neg	P01	null	null	SD3neg	P1
M	469	109	9	27.2	1.29	16.3	4.62	13.1	403	38.9	84.2	28.4	7	0.43	>5	D50.9	false	false	false	false	false	false	false	false	false	false	false		SD1neg	P15	SD5neg	P01	null	null	SD3neg	P1
M	574	133	11	31.8	1.36	17.2	4.85	13.5	312	41.8	86.2	27.8	6.1	0.44	>5	Z00.1	false	false	false	false	false	false	false	false	false	false	false		SD0	P50	SD5neg	P01	null	null	SD3neg	P1
M	313	73	6	25.2	1.23	16.7	3.89	10.9	241	32.1	82.5	28	1.8	0.1	>5	Z00.1	true	true	true	false	true	false	false	false	false	false	false	Blastocystis hominis, Entamoeba coli	SD2neg	P5	SD5neg	P01	null	null	SD3neg	P1
M	168	39	3	11.1	0.94	12.6	4.2	11.5	299	35.7	85	27.4	0.8	0.04	2to5	Z00.1	true	true	true	false	false	false	false	false	false	false	false	Blastocystis hominis	SD2neg	P1	SD3neg	P01	SD3	P999	SD2neg	P1
M	521	121	10	43	1.39	22.3	4.76	13.5	365	39.1	82.1	28.4	1	0.13	>5	E66.0	false	true	false	false	false	false	false	false	false	false	false		SD1	P95	SD5neg	P01	null	null	SD3neg	P1
F	626	146	12	24.5	1.35	13.4	4.37	12.7	314	38.3	87.6	29.1	35.3	3.52	>5	Z01.7	false	true	false	false	false	false	false	false	false	false	false		SD2neg	P3	SD5neg	P01	null	null	SD3neg	P1
F	68	16	1	8.56	0.63	21.6	4.68	13.2	424	40.3	86.1	28.2	4	0.53	<2	Z00.1	false	false	false	false	false	false	false	false	false	false	false		SD2neg	P1	SD3neg	P01	SD3	P999	SD2neg	P1
F	782	182	15	80.1	1.59	31.7	4.92	12.8	278	41.7	84.8	26	1.6	0.15	>5	E66.0	false	true	false	false	false	false	false	false	false	false	false		SD4	P999	SD5neg	P01	null	null	SD3neg	P1
M	469	109	9	47.8	1.32	27.4	4.94	12.3	266	38.7	78.3	24.9	3.3	0.19	>5	E66.0	false	true	false	false	false	false	false	false	false	false	false		SD2	P97	SD5neg	P01	null	null	SD3neg	P1
F	313	73	6	19.8	1.18	14.2	4.41	12.3	251	36.7	83.2	27.9	1	0.07	>5	B82.9	true	true	true	false	false	false	false	false	false	false	false	Blastocystis hominis	SD3neg	P1	SD5neg	P01	null	null	SD3neg	P1
F	782	182	15	47.9	1.65	17.6	4.29	12.6	214	36.9	86	29.4	6.3	0.44	>5	Z01.7	false	true	false	false	false	false	false	false	false	false	false		SD2	P97	SD5neg	P01	null	null	SD3neg	P1
F	146	34	2	10.42	0.81	15.9	4.48	11.4	371	33	73.7	25.4	4.6	0.35	2to5	D50.9	false	false	false	false	false	false	false	false	false	false	false		SD2neg	P1	SD3neg	P01	SD3	P999	SD2neg	P1
F	469	109	9	23.6	1.24	15.3	4.5	13.2	302	36.7	81.6	29.3	11.3	0.83	>5	Z00.1	false	false	false	false	false	false	false	false	false	false	false		SD2neg	P1	SD5neg	P01	null	null	SD3neg	P1
F	678	158	13	31.6	1.45	15	4.12	11.6	269	34.3	83.3	28.2	8.7	0.74	>5	Z01.7	true	true	false	true	false	false	false	false	false	false	false	Endolimax nana	SD1neg	P25	SD5neg	P01	null	null	SD3neg	P1
M	261	61	5	13.4	1.06	11.9	3.98	10.7	345	32	80.4	26.9	2.3	0.13	2to5	Z00.1	false	false	false	false	false	false	false	false	false	false	false		SD3neg	P1	SD5neg	P01	null	null	SD3neg	P1
M	209	48	4	15	0.975	15.8	4.43	12	370	35.7	80.6	27.1	1.8	0.17	2to5	H10.1	true	true	false	true	false	false	false	false	false	false	false	Endolimax nana	SD2neg	P5	SD3neg	P01	SD3	P999	SD2neg	P1
M	306	71	5	16.6	1.12	13.2	4.23	11.2	354	33.8	79.9	26.5	13.7	0.91	2to5	Z00.1	false	false	false	false	false	false	false	false	false	false	false		SD3neg	P1	SD5neg	P01	null	null	SD3neg	P1
F	417	97	8	23.4	1.27	14.5	4.39	12.2	352	37.2	84.7	27.8	9	0.62	>5	Z00.1	false	false	false	false	false	false	false	false	false	false	false		SD2neg	P1	SD5neg	P01	null	null	SD3neg	P1
F	365	85	7	23	1.17	16.8	4.38	12.2	233	36.9	84.2	27.9	4.2	0.37	>5	Z00.1	true	true	true	false	true	false	false	false	false	false	false	Blastocystis hominis, Entamoeba coli	SD3neg	P1	SD5neg	P01	null	null	SD3neg	P1
F	469	109	9	0	0	null	4.41	12.1	404	37	83.9	27.4	9.4	0.47	>5	Z01.7	true	true	false	true	true	false	false	false	false	false	false	Entamoeba coli, Endolimax nana	SD3neg	P1	SD5neg	P01	null	null	SD3neg	P1
M	730	170	14	0	0	null	4.88	13.8	310	41.3	84.6	28.3	10.7	0.6	>5	B82.9	true	true	true	true	false	false	false	false	false	false	false	Blastocystis hominis, Endolimax nana	SD3neg	P1	SD5neg	P01	null	null	SD3neg	P1
M	309	72	5	0	0	null	5.78	15.5	391	48.1	83.2	26.8	2.9	0.39	2to5	B82.9	true	true	false	true	false	true	false	false	false	false	false	Giardia lamblia, Endolimax nana	SD3neg	P1	SD5neg	P01	null	null	SD3neg	P1
M	138	32	2	10.2	0.9	12.6	4.52	9.5	362	30.3	67	21	2.5	0.21	2to5	Z00.1	false	true	false	false	false	false	false	false	false	false	false		SD2neg	P1	SD3neg	P01	SD3	P999	SD2neg	P1
M	521	121	10	45.3	1.38	23.8	5	13.7	308	41.2	82.4	27.4	11.8	0.82	>5	E78.2	false	false	false	false	false	false	false	false	false	false	false		SD2	P97	SD5neg	P01	null	null	SD3neg	P1
M	313	73	6	16.7	1.12	13.3	4.86	12.6	485	38.4	79	25.9	9.4	0.65	>5	Z00.1	false	false	false	false	false	false	false	false	false	false	false		SD3neg	P1	SD5neg	P01	null	null	SD3neg	P1
F	417	97	8	19.9	1.23	13.2	4.73	12.5	315	38.6	81.6	26.4	6.3	0.38	>5	Z63.2	false	true	false	false	false	false	false	false	false	false	false		SD3neg	P1	SD5neg	P01	null	null	SD3neg	P1
F	521	121	10	47	1.42	23.3	4.68	12.8	297	39.3	84	27.4	15.9	1.22	>5	Z01.7	true	true	true	false	false	false	false	false	false	false	false	Blastocystis hominis	SD2	P97	SD5neg	P01	null	null	SD3neg	P1
F	220	51	4	13	0.95	14.4	4.54	11.8	479	36.5	80.4	26	6.4	0.71	2to5	J00.X	false	true	false	false	false	false	false	false	false	false	false		SD2neg	P1	SD3neg	P01	SD3	P999	SD2neg	P1
F	119	27	2	8.4	0.73	15.8	4.23	10.6	298	32.4	76.6	25.1	1.4	0.1	2to5	Z00.1	false	true	false	false	false	false	false	false	false	false	false		SD2neg	P1	SD3neg	P01	SD1	P95	SD2neg	P1
F	107	25	2	8.9	0.79	14.3	4.31	10.9	345	33.5	77.7	25.3	1.2	0.1	2to5	D50.9	false	false	false	false	false	false	false	false	false	false	false		SD2neg	P1	SD3neg	P01	SD2	P97	SD2neg	P1
F	296	69	5	17.9	1.1	14.8	4.8	13.1	333	38.6	80.4	27.3	0.8	0.06	2to5	Z00.1	false	false	false	false	false	false	false	false	false	false	false		SD3neg	P1	SD5neg	P01	null	null	SD3neg	P1
M	730	170	14	41	1.56	16.8	4.48	13.3	235	38.6	86.2	29.7	2.2	0.11	>5	Z00.1	false	false	false	false	false	false	false	false	false	false	false		SD1	P90	SD5neg	P01	null	null	SD3neg	P1
M	521	121	10	0	0	null	4.45	12.4	404	38.1	85.6	27.9	0.4	0.03	>5	Z01.7	false	true	false	false	false	false	false	false	false	false	false		SD3neg	P1	SD5neg	P01	null	null	SD3neg	P1
M	626	146	12	29.5	1.36	15.9	4.16	11.9	308	36.8	88.5	28.6	8.9	0.64	>5	Z01.7	false	true	false	false	false	false	false	false	false	false	false		SD1neg	P25	SD5neg	P01	null	null	SD3neg	P1
M	220	51	4	0	0	null	4.35	12.1	289	37	85.1	27.8	0.6	0.04	2to5	Z00.1	true	true	false	false	false	false	false	true	false	false	false	Oxiuros	SD2neg	P1	SD3neg	P01	SD2neg	P1	SD2neg	P1
M	521	121	10	45	1.45	21.4	4.87	13.2	382	41	84.2	27.1	3.6	0.34	>5	Z00.1	false	true	false	false	false	false	false	false	false	false	false		SD1	P97	SD5neg	P01	null	null	SD3neg	P1
F	365	85	7	17.9	1.16	13.3	3.87	10.8	442	33.3	86	27.9	0.5	0.04	>5	D50.9	false	true	false	false	false	false	false	false	false	false	false		SD3neg	P1	SD5neg	P01	null	null	SD3neg	P1
F	417	97	8	23.4	1.24	15.2	3.76	10.8	472	33.3	88.6	28.7	1.1	0.06	>5	Z00.1	true	true	false	true	true	false	false	false	false	false	false	Entamoeba coli, Endolimax nana	SD2neg	P1	SD5neg	P01	null	null	SD3neg	P1
F	521	121	10	40.4	1.448	19.3	5.08	13.5	343	42.5	83.7	26.6	3.5	0.23	>5	E66.0	false	true	false	false	false	false	false	false	false	false	false		SD1	P90	SD5neg	P01	null	null	SD3neg	P1
F	113	26	2	8.27	0.74	15.1	4.78	12.9	474	38.6	80.8	27	2	0.21	2to5	B82.9	true	true	true	false	false	true	false	false	false	false	false	Blastocystis hominis, Giardia lamblia	SD2neg	P1	SD3neg	P01	SD1	P90	SD2neg	P1
F	108	25	2	8.56	0.73	16.1	4.52	11.1	419	35.3	78.1	24.6	2.4	0.24	2to5	J00.X	true	true	false	false	false	false	false	true	false	false	false	Oxiuros	SD2neg	P1	SD3neg	P01	SD1	P95	SD2neg	P1
M	521	121	10	29.8	1.29	17.9	4.19	11.2	356	34.7	82.8	26.7	2.3	0.19	>5	D64.9	false	false	false	false	false	false	false	false	false	false	false		SD1neg	P25	SD5neg	P01	null	null	SD3neg	P1
F	270	63	5	16.3	1.04	15.1	4.64	11.5	294	35.7	76.9	24.8	3.7	0.28	2to5	Z00.1	true	true	true	false	false	false	false	false	false	false	false	Blastocystis hominis	SD3neg	P1	SD5neg	P01	null	null	SD3neg	P1
F	521	121	10	20.9	1.18	15	4.2	11.1	213	35	83.3	26.4	2.7	0.18	>5	Z01.7	false	true	false	false	false	false	false	false	false	false	false		SD3neg	P1	SD5neg	P01	null	null	SD3neg	P1
F	678	158	13	55.6	1.45	26.4	4.5	12.9	294	40.5	90	28.7	1.4	0.11	>5	Z01.7	true	true	true	false	true	false	false	false	false	false	false	Blastocystis hominis, Entamoeba coli	SD2	P99	SD5neg	P01	null	null	SD3neg	P1
M	311	72	5	16.9	1.09	14.2	4.3	12	306	37	86	27.9	20	1.86	2to5	Z00.1	true	true	true	false	true	true	false	false	false	false	false	Blastocystis hominis, Giardia lamblia, Entamoeba coli	SD3neg	P1	SD5neg	P01	null	null	SD3neg	P1
F	168	39	3	10.8	0.87	14.3	3.76	10.2	448	32.4	86.2	27.1	7.3	0.56	2to5	Z00.1	true	true	true	false	false	true	false	false	false	false	false	Blastocystis hominis, Giardia lamblia	SD2neg	P1	SD3neg	P01	SD3	P999	SD2neg	P1
F	236	55	4	12.6	1.01	12.4	3.92	11.6	386	35.2	89.8	29.6	18.1	2.07	2to5	Z00.1	true	true	true	false	false	true	false	false	false	false	false	Blastocystis hominis, Giardia lamblia	SD2neg	P1	SD3neg	P01	SD3	P999	SD2neg	P1
M	304	71	5	20.3	1.121	16.2	4.6	12.7	396	36.8	80	27.6	5.5	0.37	2to5	J00.X	true	true	true	false	false	false	false	false	false	false	false	Blastocystis hominis	SD3neg	P1	SD5neg	P01	null	null	SD3neg	P1
F	574	133	11	41.9	1.38	22	4.23	12.7	353	36.5	86.3	30	2.5	0.2	>5	E66.0	false	false	false	false	false	false	false	false	false	false	false		SD1	P90	SD5neg	P01	null	null	SD3neg	P1
M	678	158	13	44.1	1.55	18.4	4.61	14	312	40.3	87.4	30.4	3	0.18	>5	Z00.1	false	false	false	false	false	false	false	false	false	false	false		SD1	P97	SD5neg	P01	null	null	SD3neg	P1
M	417	97	8	23.4	1.28	14.3	4.36	11.9	353	35.6	81.7	27.3	4.1	0.29	>5	Z00.1	false	true	false	false	false	false	false	false	false	false	false		SD2neg	P1	SD5neg	P01	null	null	SD3neg	P1
M	417	97	8	23.8	1.24	15.5	4.56	13.1	188	38.8	85.1	28.7	8.2	0.64	>5	Z00.1	true	true	false	false	false	true	false	false	false	false	false	Giardia lamblia	SD2neg	P3	SD5neg	P01	null	null	SD3neg	P1
F	97	22	1	9.1	0.75	16.2	4.38	11.5	167	35.1	80.1	26.3	1.8	0.14	<2	Z00.1	false	false	false	false	false	false	false	false	false	false	false		SD2neg	P1	SD3neg	P01	SD2	P99	SD2neg	P1
M	313	73	6	19	1.18	13.6	4.17	11.7	334	34.8	83.5	28.1	11	1.07	>5	B82.9	false	true	false	false	false	false	false	false	false	false	false		SD3neg	P1	SD5neg	P01	null	null	SD3neg	P1
M	365	85	7	22	1.22	14.8	4.17	11.4	306	34.2	82	27.3	4.1	0.34	>5	B82.9	true	true	true	false	false	true	false	false	false	false	false	Blastocystis hominis, Giardia lamblia	SD3neg	P1	SD5neg	P01	null	null	SD3neg	P1
F	469	109	9	45.7	1.42	22.7	4.58	12.2	414	38.3	83.6	26.6	2.5	0.14	>5	E66.0	true	true	true	false	false	false	false	false	false	false	false	Blastocystis hominis	SD1	P97	SD5neg	P01	null	null	SD3neg	P1
M	730	170	14	55.5	1.6	21.7	4.54	12.8	317	38.7	85.2	28.2	2.3	0.13	>5	Z00.1	false	false	false	false	false	false	false	false	false	false	false		SD2	P99	SD5neg	P01	null	null	SD3neg	P1
F	469	109	9	0	0	null	4.25	12.2	375	36.6	86.1	28.7	7.5	0.78	>5	Z01.7	true	true	true	false	true	false	false	false	false	false	false	Blastocystis hominis, Entamoeba coli	SD3neg	P1	SD5neg	P01	null	null	SD3neg	P1
F	521	121	10	31.1	1.33	17.6	4.43	12.8	414	37.5	84.7	28.9	2.8	0.16	>5	B82.9	false	true	false	false	false	false	false	false	false	false	false		SD1neg	P25	SD5neg	P01	null	null	SD3neg	P1
M	782	182	15	45.6	1.56	18.7	4.37	12.9	271	38.9	89	29.5	1.4	0.04	>5	Z00.1	true	true	false	false	true	false	false	false	false	false	false	Entamoeba coli	SD2	P97	SD5neg	P01	null	null	SD3neg	P1
F	313	73	6	15.7	1.13	12.3	4.27	13.3	340	39	91.3	31.1	15.1	1.35	>5	Z01.7	true	true	false	false	false	false	false	true	false	false	false	Oxiuros	SD3neg	P1	SD5neg	P01	null	null	SD3neg	P1
F	313	73	6	21.4	1.15	16.2	4.04	12.4	349	36.3	89.9	30.7	7.2	0.42	>5	Z00.1	true	true	false	false	false	false	false	true	false	false	false	Oxiuros	SD3neg	P1	SD5neg	P01	null	null	SD3neg	P1
M	521	121	10	43.7	1.34	24.3	4.64	13.2	329	39.6	85.3	28.4	1.2	0.06	>5	Z01.7	false	true	false	false	false	false	false	false	false	false	false		SD1	P95	SD5neg	P01	null	null	SD3neg	P1
M	782	182	15	52.8	1.61	20.4	6.08	15.6	310	49.5	81.4	25.7	9.5	0.83	>5	D50.9	false	false	false	false	false	false	false	false	false	false	false		SD2	P99	SD5neg	P01	null	null	SD3neg	P1
F	678	158	13	36.1	1.4	18.4	5.16	13.5	346	43.4	84.1	26.2	6.4	0.58	>5	Z00.1	false	false	false	false	false	false	false	false	false	false	false		SD0	P75	SD5neg	P01	null	null	SD3neg	P1
M	626	146	12	65.4	1.53	27.9	5.08	13.4	364	42.5	83.7	26.4	2.6	0.34	>5	B82.9	true	true	true	false	false	false	false	false	false	false	false	Blastocystis hominis	SD3	P999	SD5neg	P01	null	null	SD3neg	P1
M	834	194	16	55.4	1.64	20.6	5.12	14	205	44.5	86.9	27.3	9.8	0.65	>5	Z01.7	true	true	false	false	true	false	false	false	false	false	false	Entamoeba coli	SD2	P99	SD5neg	P01	null	null	SD3neg	P1
M	678	158	13	50	0	null	4.46	12.2	250	39.5	88.6	27.4	8.8	0.55	>5	Z01.7	true	true	true	false	false	false	false	false	false	false	false	Blastocystis hominis	SD2	P99	SD5neg	P01	null	null	SD3neg	P1
M	469	109	9	49	1.34	27.3	4.79	13	319	40.2	83.9	27.1	1.9	0.13	>5	E66.9	false	true	false	false	false	false	false	false	false	false	false		SD2	P99	SD5neg	P01	null	null	SD3neg	P1
M	678	158	13	68.2	1.557	28.1	5.59	15.6	372	47.4	84.8	27.9	4.1	0.38	>5	Z01.7	true	true	true	true	true	false	false	false	false	false	false	Blastocystis hominis, Entamoeba coli, Endolimax nana	SD4	P999	SD5neg	P01	null	null	SD3neg	P1
M	155	36	2	16.2	0.965	17.4	4.91	13.1	456	38.2	77.8	26.7	3.1	0.31	2to5	B82.9	true	true	false	false	false	true	false	false	false	false	false	Giardia lamblia	SD1neg	P15	SD3neg	P01	SD3	P999	SD2neg	P1
M	88	20	1	9.5	0.788	15.3	4.55	10.5	480	32.9	72.3	23.1	1.9	0.26	<2	Z00.6	false	true	false	false	false	false	false	false	false	false	false		SD2neg	P1	SD3neg	P01	SD2	P99	SD2neg	P1
F	365	85	7	26.1	1.19	18.4	4.54	13	365	38.2	84.1	28.6	3.5	0.28	>5	Z00.6	true	true	true	true	false	false	false	false	false	false	false	Blastocystis hominis, Endolimax nana	SD2neg	P10	SD5neg	P01	null	null	SD3neg	P1
F	220	51	4	11.5	0.96	12.5	4.66	12.3	358	36.7	78.8	26.4	4.7	0.56	2to5	Z00.1	false	true	false	false	false	false	false	false	false	false	false		SD2neg	P1	SD3neg	P01	SD3	P999	SD2neg	P1
F	521	121	10	27	1.31	15.7	4.63	11.9	272	36	77.8	25.7	2.4	0.2	>5	Z00.1	true	true	true	false	false	false	false	false	false	false	false	Blastocystis hominis	SD2neg	P15	SD5neg	P01	null	null	SD3neg	P1
M	417	97	8	33.6	1.31	19.6	4.36	11.8	399	36	82.6	27.1	3.4	0.32	>5	E66.0	false	true	false	false	false	false	false	false	false	false	false		SD0	P50	SD5neg	P01	null	null	SD3neg	P1
M	521	121	10	36.7	1.3	21.7	4.31	12	378	36.7	85.2	27.8	3.9	0.24	>5	Z00.2	false	false	false	false	false	false	false	false	false	false	false		SD0	P75	SD5neg	P01	null	null	SD3neg	P1
M	417	97	8	27.5	1.24	17.9	4.8	13.8	345	40	83.3	28.8	4.5	0.34	>5	Z00.1	true	true	true	false	true	false	false	false	false	false	false	Blastocystis hominis, Entamoeba coli	SD1neg	P15	SD5neg	P01	null	null	SD3neg	P1
F	521	121	10	32.4	1.29	19.5	4.78	11.9	290	36.2	75.7	24.9	1.4	0.09	>5	Z01.7	false	true	false	false	false	false	false	false	false	false	false		SD0	P50	SD5neg	P01	null	null	SD3neg	P1
M	574	133	11	29.7	1.33	16.8	4.18	11.7	319	35.8	85.6	28	6.4	0.38	>5	Z63.1	true	true	true	false	false	false	false	false	false	false	false	Blastocystis hominis	SD1neg	P25	SD5neg	P01	null	null	SD3neg	P1
M	730	170	14	48.6	1.59	19.2	4.35	12.4	246	38	87.4	28.5	7.7	0.39	>5	Z63.1	true	true	true	false	false	false	false	false	false	false	false	Blastocystis hominis	SD2	P99	SD5neg	P01	null	null	SD3neg	P1
M	730	170	14	52	1.6	20.3	4.5	12.8	230	39.2	87.1	28.4	8.2	0.42	>5	Z63.1	true	true	true	false	false	false	false	false	false	false	false	Blastocystis hominis	SD2	P99	SD5neg	P01	null	null	SD3neg	P1
F	782	182	15	40.9	1.575	16.5	4.15	11.7	277	36	86.7	28.2	1.4	0.08	>5	F70.0	true	true	false	false	true	true	false	false	false	false	false	Giardia lamblia, Entamoeba coli	SD1	P90	SD5neg	P01	null	null	SD3neg	P1
M	678	158	13	63.4	1.595	24.9	4.77	12.9	392	39	81.8	27	1.4	0.14	>5	Z63.1	true	true	true	false	true	false	false	false	false	false	false	Blastocystis hominis, Entamoeba coli	SD3	P999	SD5neg	P01	null	null	SD3neg	P1
F	313	73	6	22	1.11	17.9	4.54	12.3	334	39.5	87	27.1	2.5	0.18	>5	E66.0	true	true	false	false	false	true	true	false	false	false	false	Giardia lamblia, Levaduras	SD3neg	P1	SD5neg	P01	null	null	SD3neg	P1
M	678	158	13	49.7	1.49	22.4	4.77	13.4	354	40.6	85.1	28.1	10.4	0.66	>5	B82.9	true	true	false	false	false	true	false	false	false	false	false	Giardia lamblia	SD2	P99	SD5neg	P01	null	null	SD3neg	P1
M	626	146	12	47	1.45	22.4	4.62	12.6	293	40	86.6	27.3	1.9	0.12	>5	B82.9	true	true	true	false	false	false	false	false	false	false	false	Blastocystis hominis	SD2	P97	SD5neg	P01	null	null	SD3neg	P1
M	178	41	3	13.2	0.92	15.6	3.92	10.5	376	32.3	82.4	26.8	5.9	0.44	2to5	Z00.1	false	true	false	false	false	false	false	false	false	false	false		SD2neg	P1	SD3neg	P01	SD3	P999	SD2neg	P1
F	313	73	6	19	1.096	15.8	4.07	11.2	323	34	83.5	27.5	2.9	0.16	>5	Z00.1	true	true	false	true	false	false	false	false	false	false	false	Endolimax nana	SD3neg	P1	SD5neg	P01	null	null	SD3neg	P1
M	116	27	2	8.8	0.75	15.6	4.62	11	367	34.9	75.5	23.8	0.9	0.07	2to5	Z00.1	true	true	false	false	false	false	false	true	false	false	false	Oxiuros	SD2neg	P1	SD3neg	P01	SD2	P97	SD2neg	P1
M	313	73	6	15.1	1.05	13.7	4.25	11.9	310	34.4	80.9	28	16.1	1.25	>5	Z00.1	false	false	false	false	false	false	false	false	false	false	false		SD3neg	P1	SD5neg	P01	null	null	SD3neg	P1
F	417	97	8	22.5	1.2	15.6	4.51	12.7	320	37.5	83.1	28.2	2.7	0.15	>5	Z00.1	false	false	false	false	false	false	false	false	false	false	false		SD3neg	P1	SD5neg	P01	null	null	SD3neg	P1
M	678	158	13	74	1.71	25.3	5.8	14.8	379	47.5	81.9	25.5	2.9	0.24	>5	E66.8	false	true	false	false	false	false	false	false	false	false	false		SD4	P999	SD5neg	P01	null	null	SD3neg	P1
M	253	59	4	27.2	1.09	22.9	4.62	11.9	414	37.1	80.3	25.8	5.8	0.62	2to5	E66.8	true	true	false	false	false	false	false	true	false	false	false	Oxiuros	SD1neg	P15	SD5neg	P01	null	null	SD3neg	P1
F	678	158	13	54.7	1.51	24	4.88	13.4	348	42.4	86.9	27.5	3.5	0.22	>5	E66.0	true	true	true	false	false	false	false	false	false	false	false	Blastocystis hominis	SD2	P99	SD5neg	P01	null	null	SD3neg	P1
M	782	182	15	101.5	1.59	40.1	5.16	14	294	44.9	87	27.1	1.8	0.16	>5	E66.0	false	true	false	false	false	false	false	false	false	false	false		SD4	P999	SD5neg	P01	null	null	SD3neg	P1
M	626	146	12	43.6	1.32	25	4.82	13.3	301	40.9	84.9	27.6	10	0.69	>5	E66.0	false	true	false	false	false	false	false	false	false	false	false		SD1	P95	SD5neg	P01	null	null	SD3neg	P1
M	313	73	6	0	0	null	4.98	13	293	38.6	77.5	26.1	4.1	0.32	>5	R05.X	false	true	false	false	false	false	false	false	false	false	false		SD3neg	P1	SD5neg	P01	null	null	SD3neg	P1
M	219	51	4	15.2	0.99	15.5	4.44	11.6	353	33.5	75.5	26.1	1	0.09	2to5	Z01.7	false	true	false	false	false	false	false	false	false	false	false		SD2neg	P5	SD3neg	P01	SD3	P999	SD2neg	P1
M	104	24	2	11	76	0	4.9	10.5	389	33.7	68.8	21.4	2.6	0.24	2to5	E44.1	false	true	false	false	false	false	false	false	false	false	false		SD2neg	P1	SD3neg	P01	SD1	P90	SD3	P999
M	313	73	6	19.2	1.19	13.6	4.72	13.2	333	38.1	80.7	28	9.1	0.76	>5	J45.9	true	true	true	false	false	false	false	false	false	false	false	Blastocystis hominis	SD3neg	P1	SD5neg	P01	null	null	SD3neg	P1
F	469	109	9	37.2	1.33	21	4.15	11.2	398	34.7	83.6	27	1.4	0.11	>5	Z00.0	true	true	true	false	false	false	false	false	false	false	false	Blastocystis hominis	SD0	P75	SD5neg	P01	null	null	SD3neg	P1
F	521	121	10	40.7	1.37	21.7	4.55	12.4	312	38.6	84.8	27.3	2.7	0.14	>5	Z01.7	true	true	true	false	false	false	false	false	false	false	false	Blastocystis hominis	SD1	P90	SD5neg	P01	null	null	SD3neg	P1
F	261	60	5	15.9	1.06	14.2	3.96	11	336	33	83.3	27.8	3	0.23	2to5	T78.4	true	true	true	false	false	false	false	false	false	false	false	Blastocystis hominis	SD3neg	P1	SD5neg	P01	null	null	SD3neg	P1
M	93	21	1	9.8	0.776	16.3	4.19	10.8	314	31.9	76.1	25.8	2.3	0.15	<2	N47.X	false	true	false	false	false	false	false	false	false	false	false		SD2neg	P1	SD3neg	P01	SD3	P999	SD2neg	P1
M	678	158	13	55.1	1.57	22.4	4.78	13.3	416	40.4	84.5	27.8	9.4	0.63	>5	E66.0	false	true	false	false	false	false	false	false	false	false	false		SD2	P99	SD5neg	P01	null	null	SD3neg	P1
F	187	43	3	11.65	0.95	12.9	4.19	11.3	345	34.2	81.6	27	2.8	0.25	2to5	Z01.7	true	true	true	false	false	false	false	false	false	false	false	Blastocystis hominis	SD2neg	P1	SD3neg	P01	SD3	P999	SD2neg	P1
F	469	109	9	37.3	1.27	23.1	4.64	12.7	402	38.5	83	27.4	3.2	0.32	>5	Z01.7	false	true	false	false	false	false	false	false	false	false	false		SD0	P75	SD5neg	P01	null	null	SD3neg	P1
F	233	54	4	14.9	1.02	14.3	4.85	13.6	383	40.3	83.1	28	1.5	0.11	2to5	Z01.7	false	true	false	false	false	false	false	false	false	false	false		SD2neg	P5	SD3neg	P01	SD3	P999	SD2neg	P1
M	678	158	13	0	0	null	4.98	13.9	379	42.1	84.5	27.9	4.5	0.3	>5	Z01.7	true	true	false	false	false	true	true	false	false	false	false	Giardia lamblia, Levaduras	SD3neg	P1	SD5neg	P01	null	null	SD3neg	P1
M	242	56	4	12.2	0.97	13	4.73	12.6	423	37.7	79.7	26.6	2.5	0.19	2to5	Z01.7	false	true	false	false	false	false	false	false	false	false	false		SD2neg	P1	SD3neg	P01	SD3	P999	SD2neg	P1
F	469	109	9	28.3	1.24	18.4	4.36	12.1	249	37.4	85.8	27.8	3	0.17	>5	Z01.7	true	true	true	false	false	false	false	false	false	false	false	Blastocystis hominis	SD1neg	P15	SD5neg	P01	null	null	SD3neg	P1
M	574	133	11	35.7	1.45	17	4.71	13	246	39	82.8	27.6	5.9	0.39	>5	Z01.7	true	true	true	false	false	false	false	false	false	false	false	Blastocystis hominis	SD0	P75	SD5neg	P01	null	null	SD3neg	P1
M	146	34	2	15.2	88	0	4.56	12.4	377	37.1	81.4	27.2	4.9	0.34	2to5	E66.8	true	true	true	false	false	false	false	false	false	false	false	Blastocystis hominis	SD2neg	P5	SD3neg	P01	SD2	P99	SD3	P999
M	313	73	6	19.7	1.1	16.3	4.65	13.2	392	38.6	83	28.4	6.8	0.51	>5	Z00.6	true	true	true	false	false	true	false	false	false	false	false	Blastocystis hominis, Giardia lamblia	SD3neg	P1	SD5neg	P01	null	null	SD3neg	P1
M	730	170	14	45.8	1.64	17	5.08	14	231	41.7	82.1	27.6	5.3	0.27	>5	Z01.7	false	true	false	false	false	false	false	false	false	false	false		SD2	P97	SD5neg	P01	null	null	SD3neg	P1
F	469	109	9	32	1.34	17.8	4.73	13.3	287	42.6	90.1	28.1	15	1.39	>5	Z01.7	false	true	false	false	false	false	false	false	false	false	false		SD0	P50	SD5neg	P01	null	null	SD3neg	P1
F	730	170	14	74.9	1.52	32.4	4.73	12.9	349	40.5	85.6	27.3	1.2	0.11	>5	E66.0	false	true	false	false	false	false	false	false	false	false	false		SD4	P999	SD5neg	P01	null	null	SD3neg	P1
F	272	63	5	0	0	null	4.53	12.5	381	37.1	81.9	27.6	10.7	0.64	2to5	Z01.7	false	true	false	false	false	false	false	false	false	false	false		SD3neg	P1	SD5neg	P01	null	null	SD3neg	P1
M	115	27	2	9.56	0.78	15.7	4.54	11.5	403	35.2	77.5	25.3	4.7	0.43	2to5	Z01.7	false	true	false	false	false	false	false	false	false	false	false		SD2neg	P1	SD3neg	P01	SD2	P99	SD2neg	P1
M	626	146	12	39.4	1.52	17.1	4.5	12.3	255	36	80	27.3	3.3	0.16	>5	Z01.7	false	true	false	false	false	false	false	false	false	false	false		SD1	P90	SD5neg	P01	null	null	SD3neg	P1
F	417	97	8	28.2	1.26	17.8	4.43	12.5	254	37.8	85.3	28.2	4.2	0.28	>5	Z01.7	false	true	false	false	false	false	false	false	false	false	false		SD1neg	P15	SD5neg	P01	null	null	SD3neg	P1
M	313	73	6	21.6	1.18	15.5	4.85	13.2	247	38.5	79.4	27.2	5.9	0.45	>5	Z01.7	false	true	false	false	false	false	false	false	false	false	false		SD3neg	P1	SD5neg	P01	null	null	SD3neg	P1
M	201	46	3	15.3	0.98	15.9	4.71	12.6	211	37	78.6	26.8	3.3	0.22	2to5	Z01.7	true	true	true	false	false	false	false	false	false	false	false	Blastocystis hominis	SD2neg	P5	SD3neg	P01	SD3	P999	SD2neg	P1
M	469	109	9	29.4	1.28	17.9	4.51	13.1	401	38.7	85.8	29	12.1	0.95	>5	Z00.1	true	true	true	false	false	true	false	false	false	false	false	Blastocystis hominis, Giardia lamblia	SD1neg	P25	SD5neg	P01	null	null	SD3neg	P1
F	730	170	14	42.2	1.58	16.9	4.47	13.4	355	40	89.5	30	21.8	1.68	>5	Z00.1	true	true	true	false	false	false	false	false	false	false	false	Blastocystis hominis	SD1	P90	SD5neg	P01	null	null	SD3neg	P1
M	313	73	6	17.8	1.07	15.5	4.96	14.2	388	40.7	82.1	28.6	14.8	1.36	>5	Z00.1	true	true	true	false	true	false	false	false	false	false	false	Blastocystis hominis, Entamoeba coli	SD3neg	P1	SD5neg	P01	null	null	SD3neg	P1
M	521	121	10	47.4	1.45	22.5	4.53	13.4	312	39.4	87	29.6	0.7	0.03	>5	Z01.7	false	true	false	false	false	false	false	false	false	false	false		SD2	P97	SD5neg	P01	null	null	SD3neg	P1
F	313	73	6	0	0	null	4.47	12.4	298	36.7	82.1	27.7	4.7	0.28	>5	Z01.7	false	true	false	false	false	false	false	false	false	false	false		SD3neg	P1	SD5neg	P01	null	null	SD3neg	P1
M	730	170	14	69.8	1.69	24.4	4.65	13.4	343	40.1	86.2	28.8	4	0.31	>5	F32.0	false	false	false	false	false	false	false	false	false	false	false		SD4	P999	SD5neg	P01	null	null	SD3neg	P1
M	365	85	7	24.1	1.23	15.9	4.14	12	391	35.1	84.8	29	2.7	0.18	>5	F98.5	false	false	false	false	false	false	false	false	false	false	false		SD2neg	P3	SD5neg	P01	null	null	SD3neg	P1
F	521	121	10	33.3	1.31	19.4	4.69	13.7	322	42.1	89.8	29.2	10.9	0.75	>5	Z00.1	false	true	false	false	false	false	false	false	false	false	false		SD0	P50	SD5neg	P01	null	null	SD3neg	P1
F	417	97	8	25	1.23	16.5	4.46	11.4	376	34.8	78	25.6	3.4	0.34	>5	Z00.1	true	true	true	false	true	false	false	true	false	false	false	Blastocystis hominis, Entamoeba coli, Oxiuros	SD2neg	P5	SD5neg	P01	null	null	SD3neg	P1
F	521	121	10	28.4	1.28	17.3	4.68	11.8	356	36.1	77.1	25.2	5.8	0.32	>5	Z00.1	false	false	false	false	false	false	false	false	false	false	false		SD1neg	P15	SD5neg	P01	null	null	SD3neg	P1
F	365	85	7	20.8	1.19	14.7	4.97	12.7	346	39.6	79.7	25.6	3.2	0.25	>5	D64.8	false	false	false	false	false	false	false	false	false	false	false		SD3neg	P1	SD5neg	P01	null	null	SD3neg	P1
M	469	109	9	29.8	1.3	17.6	4.29	11.7	308	35.9	83.7	27.3	3.4	0.28	>5	B82.9	false	false	false	false	false	false	false	false	false	false	false		SD1neg	P25	SD5neg	P01	null	null	SD3neg	P1
F	365	85	7	20.8	1.23	13.7	4.39	12.2	316	35.9	81.8	27.8	8.6	0.62	>5	D50.9	false	false	false	false	false	false	false	false	false	false	false		SD3neg	P1	SD5neg	P01	null	null	SD3neg	P1
F	469	109	9	27.3	1.3	16.2	4.5	12.4	336	37.1	82.4	27.6	6.8	0.65	>5	D50.9	false	false	false	false	false	false	false	false	false	false	false		SD1neg	P15	SD5neg	P01	null	null	SD3neg	P1
F	730	170	14	68.4	1.62	26.1	4.71	13.2	377	40.2	85.4	28	2	0.17	>5	E66.0	false	false	false	false	false	false	false	false	false	false	false		SD3	P999	SD5neg	P01	null	null	SD3neg	P1
F	626	146	12	51.3	1.48	23.4	4.95	13.6	266	41.5	83.8	27.5	2.2	0.13	>5	E66.0	false	false	false	false	false	false	false	false	false	false	false		SD2	P99	SD5neg	P01	null	null	SD3neg	P1
M	417	97	8	24.8	1.26	15.6	4.03	11.3	380	33.8	83.9	28	12.5	0.98	>5	Z00.1	false	false	false	false	false	false	false	false	false	false	false		SD2neg	P5	SD5neg	P01	null	null	SD3neg	P1
M	626	146	12	50.3	1.51	22.1	4.61	12.7	372	38.8	84.2	27.5	11.9	0.65	>5	E66.0	false	false	false	false	false	false	false	false	false	false	false		SD2	P99	SD5neg	P01	null	null	SD3neg	P1
F	301	70	5	18.5	1.1	15.3	4.37	11.8	203	35.9	82.2	27	1.6	0.11	2to5	Z00.1	false	true	false	false	false	false	false	false	false	false	false		SD3neg	P1	SD5neg	P01	null	null	SD3neg	P1
M	116	27	2	10.75	0.78	17.7	4.37	12	350	35	80.1	27.5	1.8	0.14	2to5	Z00.1	true	true	false	false	false	false	true	false	false	false	false	Levaduras	SD2neg	P1	SD3neg	P01	SD3	P999	SD2neg	P1
F	313	73	6	28.17	1.2	19.6	4.18	12.3	337	37	88.5	29.4	4.5	0.46	>5	E66.0	false	false	false	false	false	false	false	false	false	false	false		SD1neg	P15	SD5neg	P01	null	null	SD3neg	P1
M	365	85	7	25.2	1.23	16.7	4.79	12.9	316	38.2	79.7	26.9	2.9	0.13	>5	Z01.7	false	true	false	false	false	false	false	false	false	false	false		SD2neg	P5	SD5neg	P01	null	null	SD3neg	P1
F	163	38	3	12.4	0.91	15	4.19	11.2	492	34.1	81.4	26.7	3.3	0.31	2to5	Z00.1	false	true	false	false	false	false	false	false	false	false	false		SD2neg	P1	SD3neg	P01	SD3	P999	SD2neg	P1
M	417	97	8	23.8	1.25	15.2	4.47	12.4	214	37.3	83.4	27.7	4.1	0.22	>5	Z00.1	true	true	false	false	false	true	false	false	false	false	false	Giardia lamblia	SD2neg	P3	SD5neg	P01	null	null	SD3neg	P1
F	469	109	9	24.7	1.29	14.8	3.8	11.3	380	35.2	92.6	29.7	2.1	0.13	>5	D64.9	false	true	false	false	false	false	false	false	false	false	false		SD2neg	P5	SD5neg	P01	null	null	SD3neg	P1
M	417	97	8	20.1	1.19	14.2	4.1	11.6	334	34.2	83.4	28.3	1.8	0.14	>5	D64.9	false	true	false	false	false	false	false	false	false	false	false		SD3neg	P1	SD5neg	P01	null	null	SD3neg	P1
F	365	85	7	20.1	1.19	14.2	3.98	11.5	210	33.8	84.9	28.9	9.6	0.58	>5	B82.9	false	true	false	false	false	false	false	false	false	false	false		SD3neg	P1	SD5neg	P01	null	null	SD3neg	P1
M	247	57	4	16.1	1.07	14.1	4.25	11.2	274	33	77.6	26.4	2.9	0.23	2to5	J00.X	true	true	false	false	true	true	false	false	false	false	false	Giardia lamblia, Entamoeba coli	SD3neg	P1	SD5neg	P01	null	null	SD3neg	P1
M	220	51	4	13.3	0.97	14.1	5.19	12.4	403	38.4	74	23.9	1	0.07	2to5	Z01.7	false	true	false	false	false	false	false	false	false	false	false		SD2neg	P1	SD3neg	P01	SD3	P999	SD2neg	P1
M	574	133	11	52.6	1.49	23.7	5.55	13.5	289	43.5	78.4	24.3	1.3	0.15	>5	D50.9	true	true	true	false	false	false	false	false	false	false	false	Blastocystis hominis	SD2	P99	SD5neg	P01	null	null	SD3neg	P1
M	79	18	1	8	0.64	19.5	4.7	13.3	458	38.8	82.6	28.3	5.5	0.53	<2	Z00.2	false	false	false	false	false	false	false	false	false	false	false		SD2neg	P1	SD3neg	P01	SD3	P999	null	null
M	143	33	2	14.7	0.86	19.9	4.71	13.1	420	38.6	82	27.8	1.9	0.17	2to5	Z01.7	false	true	false	false	false	false	false	false	false	false	false		SD2neg	P5	SD3neg	P01	SD3	P999	SD2neg	P1
M	79	18	1	7.6	0.68	16.4	4.39	10.6	337	32.7	74.5	24.1	6.1	0.37	<2	D50.9	false	false	false	false	false	false	false	false	false	false	false		SD2neg	P1	SD3neg	P01	SD3	P999	null	null
F	469	109	9	33.5	1.36	18.1	4.93	14.1	273	42	85.2	28.6	5.7	0.27	>5	Z00.1	false	true	false	false	false	false	false	false	false	false	false		SD0	P50	SD5neg	P01	null	null	SD3neg	P1
F	521	121	10	27.2	1.35	14.9	4.43	12.3	340	38.2	86.2	27.8	5.2	0.28	>5	Z01.7	false	false	false	false	false	false	false	false	false	false	false		SD1neg	P15	SD5neg	P01	null	null	SD3neg	P1
F	365	85	7	17.7	1.18	12.7	4.63	12.3	350	38.1	82.3	26.6	1.6	0.12	>5	Z01.7	false	true	false	false	false	false	false	false	false	false	false		SD3neg	P1	SD5neg	P01	null	null	SD3neg	P1
F	168	39	3	11.8	0.85	16.3	4.79	11.9	452	36.6	76.4	24.8	1.2	0.1	2to5	Z00.1	false	true	false	false	false	false	false	false	false	false	false		SD2neg	P1	SD3neg	P01	SD3	P999	SD2neg	P1
F	365	85	7	24.7	1.21	16.9	4.95	13.3	372	40.4	81.6	26.9	1.8	0.16	>5	Z00.1	true	true	true	false	false	false	false	false	false	false	false	Blastocystis hominis	SD2neg	P5	SD5neg	P01	null	null	SD3neg	P1
M	574	133	11	50.6	1.46	23.7	4.84	13.3	404	40.4	83.5	27.5	3.5	0.26	>5	E66.0	false	true	false	false	false	false	false	false	false	false	false		SD2	P99	SD5neg	P01	null	null	SD3neg	P1
M	834	194	16	58.2	1.66	21.1	5.26	14.8	299	45	85.6	28.1	6.6	0.45	>5	Z01.7	true	true	true	false	false	false	false	false	false	false	false	Blastocystis hominis	SD3	P999	SD5neg	P01	null	null	SD3neg	P1
M	417	97	8	25	1.25	16	4.42	12.2	342	36.8	83.3	27.6	7.7	0.45	>5	Z01.7	true	true	true	false	false	false	false	false	true	false	false	Blastocystis hominis, Chilomastix mesnili	SD2neg	P5	SD5neg	P01	null	null	SD3neg	P1
F	313	73	6	15.5	1.06	13.8	5.05	13.6	250	41.3	81.8	26.9	4.2	0.21	>5	Z01.7	false	true	false	false	false	false	false	false	false	false	false		SD3neg	P1	SD5neg	P01	null	null	SD3neg	P1
M	678	158	13	39	1.45	18.5	4.51	13.2	277	40.2	89.1	29.3	5.6	0.39	>5	Z00.1	true	true	true	true	false	false	false	false	false	false	false	Blastocystis hominis, Endolimax nana	SD1	P85	SD5neg	P01	null	null	SD3neg	P1
F	177	41	3	10.2	0.9	12.6	4.69	12.6	299	38.5	82.1	26.9	2	0.11	2to5	Z01.7	false	true	false	false	false	false	false	false	false	false	false		SD2neg	P1	SD3neg	P01	SD3	P999	SD2neg	P1
M	626	146	12	49.5	1.39	25.6	4.97	13.8	369	42	84.5	27.8	2.9	0.29	>5	Z01.7	false	true	false	false	false	false	false	false	false	false	false		SD2	P99	SD5neg	P01	null	null	SD3neg	P1
M	220	51	4	14.7	1.05	13.3	4.16	11.4	347	33.5	80.5	27.4	5.9	0.34	2to5	Z00.1	true	true	true	false	false	false	false	false	false	false	false	Blastocystis hominis	SD2neg	P5	SD3neg	P01	SD3	P999	SD2neg	P1
M	417	97	8	23.6	1.26	14.9	4.52	12.5	308	37.8	83.6	27.7	8.6	0.53	>5	B82.9	true	true	true	false	true	false	false	false	false	false	false	Blastocystis hominis, Entamoeba coli	SD2neg	P3	SD5neg	P01	null	null	SD3neg	P1
M	288	67	5	14.5	1.07	12.7	4.09	11.5	383	35	85.6	28.1	4	0.27	2to5	Z01.7	false	true	false	false	false	false	false	false	false	false	false		SD3neg	P1	SD5neg	P01	null	null	SD3neg	P1
M	574	133	11	32.2	1.33	18.2	4.38	12.8	359	39.2	89.5	29.2	1.2	0.09	>5	Z01.7	false	true	false	false	false	false	false	false	false	false	false		SD0	P50	SD5neg	P01	null	null	SD3neg	P1
M	417	97	8	35.6	1.266	22.2	4.53	12.9	507	39.5	87.2	28.5	3.5	0.42	>5	K02.9	false	true	false	false	false	false	false	false	false	false	false		SD0	P75	SD5neg	P01	null	null	SD3neg	P1
F	678	158	13	40.2	1.45	19.1	4.88	14.1	453	44.3	90.8	28.9	8.2	0.74	>5	Z01.7	false	true	false	false	false	false	false	false	false	false	false		SD1	P85	SD5neg	P01	null	null	SD3neg	P1
F	574	133	11	42.3	1.46	19.8	4.19	12.1	405	37.4	89.3	28.9	3.5	0.27	>5	Z01.7	false	true	false	false	false	false	false	false	false	false	false		SD1	P90	SD5neg	P01	null	null	SD3neg	P1
M	365	85	7	25.4	1.23	16.8	4.08	11.7	401	34	83.3	28.7	7	0.59	>5	D50.9	true	true	false	false	true	false	false	false	false	false	false	Entamoeba coli	SD2neg	P5	SD5neg	P01	null	null	SD3neg	P1
M	521	121	10	28.5	1.34	15.9	4.16	12.5	284	35.5	85.3	30	6.3	0.42	>5	Z00.1	true	true	true	false	false	false	false	false	false	false	false	Blastocystis hominis	SD1neg	P25	SD5neg	P01	null	null	SD3neg	P1
F	365	85	7	20.2	1.18	14.5	4.51	12.5	389	37.2	82.5	27.7	7	0.55	>5	Z01.7	false	true	false	false	false	false	false	false	false	false	false		SD3neg	P1	SD5neg	P01	null	null	SD3neg	P1
F	678	158	13	0	0	null	4.24	9.6	266	31.8	75	22.4	2.3	0.1	>5	D50.9	false	false	false	false	false	false	false	false	false	false	false		SD3neg	P1	SD5neg	P01	null	null	SD3neg	P1
F	313	73	6	0	0	null	4.65	12.6	319	39.1	84.1	27.1	3	0.18	>5	Z01.7	false	true	false	false	false	false	false	false	false	false	false		SD3neg	P1	SD5neg	P01	null	null	SD3neg	P1
F	834	194	16	0	0	null	4.13	11.9	240	37.5	90.8	28.8	3	0.15	>5	Z01.7	false	true	false	false	false	false	false	false	false	false	false		SD3neg	P1	SD5neg	P01	null	null	SD3neg	P1
M	313	73	6	17.6	1.18	12.6	4.36	12.3	281	37.1	85.1	28.2	5	0.34	>5	F93.3	false	true	false	false	false	false	false	false	false	false	false		SD3neg	P1	SD5neg	P01	null	null	SD3neg	P1
M	251	58	4	14.6	1.1	12.1	3.97	11.3	450	34	85.6	28.5	18	1	2to5	Z00.2	false	true	false	false	false	false	false	false	false	false	false		SD3neg	P1	SD5neg	P01	null	null	SD3neg	P1
F	216	50	4	13.9	0.98	14.5	4.4	11.4	388	35.1	79.8	25.9	4	0.44	2to5	B82.9	false	false	false	false	false	false	false	false	false	false	false		SD2neg	P1	SD3neg	P01	SD3	P999	SD2neg	P1
M	178	41	3	11.5	0.88	14.9	4.76	12.2	371	38.5	80.9	25.6	6	0.71	2to5	Z01.7	false	true	false	false	false	false	false	false	false	false	false		SD2neg	P1	SD3neg	P01	SD3	P999	SD2neg	P1
M	521	121	10	35.4	1.33	20	5.37	14.7	259	43.5	81	27.4	6.6	0.37	>5	Z01.7	true	true	true	false	false	false	false	false	false	false	false	Blastocystis hominis	SD0	P75	SD5neg	P01	null	null	SD3neg	P1
M	253	59	4	15.5	1.01	15.2	4.79	12.5	313	37	77.2	26.1	3	0.18	2to5	B82.9	true	true	true	false	false	false	false	false	false	false	false	Blastocystis hominis	SD3neg	P1	SD5neg	P01	null	null	SD3neg	P1
M	120	28	2	8.53	0.74	15.6	4.26	11	552	34	79.8	25.8	1	0.08	2to5	Z00.1	false	true	false	false	false	false	false	false	false	false	false		SD2neg	P1	SD3neg	P01	SD1	P95	SD2neg	P1
M	417	97	8	35.8	1.26	22.5	4.87	13.4	447	41.2	84.6	27.5	2.1	0.21	>5	E66.0	false	true	false	false	false	false	false	false	false	false	false		SD0	P75	SD5neg	P01	null	null	SD3neg	P1
M	313	73	6	23.4	1.22	15.7	4.73	12.9	392	39.9	84.4	27.3	3.5	0.29	>5	Z00.1	false	false	false	false	false	false	false	false	false	false	false		SD2neg	P1	SD5neg	P01	null	null	SD3neg	P1
M	730	170	14	67.4	1.72	22.8	5.15	14.4	299	44.4	86.2	28	10.3	0.59	>5	B82.9	true	true	true	false	false	false	false	false	false	false	false	Blastocystis hominis	SD3	P999	SD5neg	P01	null	null	SD3neg	P1
F	469	109	9	50	1.37	26.6	5.02	13.7	292	41.6	82.9	27.3	3.9	0.29	>5	E66.0	true	true	true	false	true	false	false	false	true	false	false	Blastocystis hominis, Entamoeba coli, Chilomastix mesnili	SD2	P97	SD5neg	P01	null	null	SD3neg	P1
F	241	56	4	15.1	1.06	13.4	3.99	10.9	425	32.5	81.5	27.3	4.7	0.27	2to5	D64.9	false	false	false	false	false	false	false	false	false	false	false		SD3neg	P1	SD5neg	P01	null	null	SD3neg	P1
M	469	109	9	34.2	1.31	19.9	4.6	12.1	287	36.2	78.7	26.3	3	0.18	>5	B82.9	false	false	false	false	false	false	false	false	false	false	false		SD0	P50	SD5neg	P01	null	null	SD3neg	P1
F	626	146	12	68.8	1.66	25	4.18	11.4	305	35.3	84.4	27.3	6.2	0.36	>5	B82.9	false	false	false	false	false	false	false	false	false	false	false		SD3	P999	SD5neg	P01	null	null	SD3neg	P1
F	626	146	12	47.8	1.45	22.7	4.11	11.7	376	36	87.6	28.5	10.1	0.76	>5	D64.9	false	false	false	false	false	false	false	false	false	false	false		SD2	P97	SD5neg	P01	null	null	SD3neg	P1
F	417	97	8	19.3	1.2	13.4	4.05	12	386	35.8	88.4	29.6	3.2	0.23	>5	D64.9	false	false	false	false	false	false	false	false	false	false	false		SD3neg	P1	SD5neg	P01	null	null	SD3neg	P1
M	263	61	5	18	1.14	13.9	4.42	12.7	281	35.8	81	28.7	6	0.4	2to5	Z01.7	true	true	true	false	false	false	false	false	false	false	false	Blastocystis hominis	SD3neg	P1	SD5neg	P01	null	null	SD3neg	P1
M	469	109	9	23.2	1.22	15.6	4.36	12.2	328	36.2	83	28	15.3	1.57	>5	D64.9	false	false	false	false	false	false	false	false	false	false	false		SD3neg	P1	SD5neg	P01	null	null	SD3neg	P1
F	313	73	6	18.3	1.21	12.5	4.87	13.1	389	39.9	81.9	26.9	0.2	0.03	>5	A05.8	false	false	false	false	false	false	false	false	false	false	false		SD3neg	P1	SD5neg	P01	null	null	SD3neg	P1
F	168	39	3	10.1	0.85	14	4	10.6	240	31.7	79.3	26.5	4.9	0.52	2to5	B82.9	false	false	false	false	false	false	false	false	false	false	false		SD2neg	P1	SD3neg	P01	SD3	P999	SD2neg	P1
F	260	60	4	15.2	1.01	14.9	4.6	11.8	395	36	78.3	25.7	5.1	0.41	2to5	B82.9	true	true	true	false	false	false	false	false	false	false	false	Blastocystis hominis	SD3neg	P1	SD5neg	P01	null	null	SD3neg	P1
F	272	63	5	14	1.03	13.2	4.24	11.6	278	35	82.5	27.4	1.4	0.1	2to5	Z01.7	false	true	false	false	false	false	false	false	false	false	false		SD3neg	P1	SD5neg	P01	null	null	SD3neg	P1
F	417	97	8	25.1	1.25	16.1	4.71	13.7	354	40.8	86.6	29.1	2.4	0.12	>5	D50.9	false	false	false	false	false	false	false	false	false	false	false		SD2neg	P5	SD5neg	P01	null	null	SD3neg	P1
M	218	50	4	14.1	1.01	13.8	3.87	10.9	304	32.8	84.8	28.2	2.1	0.09	2to5	Z00.1	false	false	false	false	false	false	false	false	false	false	false		SD2neg	P1	SD3neg	P01	SD3	P999	SD2neg	P1
F	106	24	2	8.96	0.73	16.8	4.52	10.8	334	32.9	72.8	23.9	1.7	0.13	2to5	D64.9	true	true	false	false	false	false	false	true	false	false	false	Oxiuros	SD2neg	P1	SD3neg	P01	SD2	P97	SD2neg	P1
M	626	146	12	50.9	1.5	22.6	4.79	13.4	332	40.2	83.9	28	4.6	0.29	>5	B82.9	false	true	false	false	false	false	false	false	false	false	false		SD2	P99	SD5neg	P01	null	null	SD3neg	P1
F	293	68	5	15	1.04	13.9	4.3	11.5	450	33.9	78.8	26.7	1.8	0.14	2to5	D64.9	false	true	false	false	false	false	false	false	false	false	false		SD3neg	P1	SD5neg	P01	null	null	SD3neg	P1
F	469	109	9	21.7	1.24	14.1	4.26	12	333	36	84.5	28.2	10.7	0.67	>5	Z01.7	false	true	false	false	false	false	false	false	false	false	false		SD3neg	P1	SD5neg	P01	null	null	SD3neg	P1
M	782	182	15	43.1	1.52	18.7	4.56	13.5	272	41.4	90.8	29.6	1.3	0.08	>5	Z01.7	false	false	false	false	false	false	false	false	false	false	false		SD1	P95	SD5neg	P01	null	null	SD3neg	P1
F	134	31	2	9.53	0.73	17.9	4.47	12	424	37.9	84.8	26.8	2.4	0.18	2to5	Z01.7	false	true	false	false	false	false	false	false	false	false	false		SD2neg	P1	SD3neg	P01	SD2	P99	SD2neg	P1
M	365	85	7	25.6	1.24	16.6	4.19	11.5	266	34.4	82.1	27.4	3.6	0.22	>5	Z01.7	true	true	true	false	false	false	false	false	false	false	false	Blastocystis hominis	SD2neg	P5	SD5neg	P01	null	null	SD3neg	P1
F	574	133	11	29.2	1.28	17.8	4.83	13.4	327	41.2	85.3	27.7	2.7	0.14	>5	B36.9	false	true	false	false	false	false	false	false	false	false	false		SD1neg	P25	SD5neg	P01	null	null	SD3neg	P1
F	678	158	13	51.6	1.52	22.3	5.04	13.5	367	42.5	84.3	26.8	5.4	0.41	>5	J02.9	true	true	false	true	false	false	false	false	false	false	false	Endolimax nana	SD2	P99	SD5neg	P01	null	null	SD3neg	P1
F	127	29	2	12.14	0.82	18.1	5.07	11.3	209	35.6	70.2	22.3	8.5	0.58	2to5	H65.2	false	true	false	false	false	false	false	false	false	false	false		SD2neg	P1	SD3neg	P01	SD3	P999	SD2neg	P1
M	469	109	9	27.5	1.26	17.3	4.27	12.5	324	36.2	84.8	29.3	11.9	0.76	>5	Z01.7	false	true	false	false	false	false	false	false	false	false	false		SD1neg	P15	SD5neg	P01	null	null	SD3neg	P1
M	93	21	1	10.85	0.76	18.8	5.25	12.7	375	38.4	73.1	24.2	0.1	0.01	<2	Z01.7	false	true	false	false	false	false	false	false	false	false	false		SD2neg	P1	SD3neg	P01	SD3	P999	SD2neg	P1
F	313	73	6	18.5	0	null	3.96	11.2	261	33	83.3	28.3	2.4	0.16	>5	D50.9	false	false	false	false	false	false	false	false	false	false	false		SD3neg	P1	SD5neg	P01	null	null	SD3neg	P1
F	313	73	6	17.3	1.1	14.3	4.74	13.2	300	37.9	80	27.8	3.3	0.14	>5	Z01.7	false	true	false	false	false	false	false	false	false	false	false		SD3neg	P1	SD5neg	P01	null	null	SD3neg	P1
M	313	73	6	17.8	1.13	13.9	4.66	13.6	327	38.4	82.4	29.2	4	0.3	>5	Z01.7	false	true	false	false	false	false	false	false	false	false	false		SD3neg	P1	SD5neg	P01	null	null	SD3neg	P1
F	134	31	2	10.8	0.77	18.2	4.85	12.7	414	37.7	77.7	26.2	1.1	0.08	2to5	Z01.7	false	true	false	false	false	false	false	false	false	false	false		SD2neg	P1	SD3neg	P01	SD3	P999	SD2neg	P1
F	220	51	4	10	0.9	12.3	3.86	9.7	404	28.9	74.9	25.1	3.6	0.3	2to5	B82.9	true	true	true	false	false	false	false	false	false	false	false	Blastocystis hominis	SD2neg	P1	SD3neg	P01	SD3	P999	SD2neg	P1
M	272	63	5	13	1.04	12	3.99	9.8	544	30.2	75.7	24.6	2.5	0.2	2to5	B82.9	true	true	true	false	false	false	false	false	false	false	false	Blastocystis hominis	SD3neg	P1	SD5neg	P01	null	null	SD3neg	P1
F	183	42	3	10.1	0.88	13	4.31	12.1	303	34.9	81	28.1	2.1	0.13	2to5	Z01.7	false	true	false	false	false	false	false	false	false	false	false		SD2neg	P1	SD3neg	P01	SD3	P999	SD2neg	P1
F	102	24	1	10.5	0.73	19.7	4.06	10.2	350	31.2	76.8	25.1	3.2	0.31	<2	Z01.7	false	false	false	false	false	false	false	false	false	false	false		SD2neg	P1	SD3neg	P01	SD3	P999	SD2neg	P1
F	574	133	11	46.4	1.4	23.7	4.78	13.1	433	40.1	83.9	27.4	5.9	0.39	>5	Z01.7	true	true	true	false	false	false	false	false	false	false	false	Blastocystis hominis	SD1	P97	SD5neg	P01	null	null	SD3neg	P1
F	782	182	15	47.9	1.47	22.2	3.97	11	274	35.3	88.9	27.7	2.7	0.24	>5	Z00.1	true	true	false	true	false	false	false	false	false	false	false	Endolimax nana	SD2	P97	SD5neg	P01	null	null	SD3neg	P1
F	365	85	7	21.1	1.22	14.2	3.91	11.1	282	33.3	85.2	28.4	9.2	0.6	>5	Z00.1	true	true	false	false	true	false	false	false	false	false	false	Entamoeba coli	SD3neg	P1	SD5neg	P01	null	null	SD3neg	P1
M	294	68	5	14.7	1.07	12.8	4.67	12.6	313	38	81.4	27	9.1	1.05	2to5	Z00.1	true	true	true	false	true	false	false	false	false	false	false	Blastocystis hominis, Entamoeba coli	SD3neg	P1	SD5neg	P01	null	null	SD3neg	P1
F	521	121	10	22.4	1.27	13.9	4.25	12.2	217	35.9	84.5	28.7	7.4	0.52	>5	Z00.1	false	true	false	false	false	false	false	false	false	false	false		SD3neg	P1	SD5neg	P01	null	null	SD3neg	P1
F	168	39	3	16.3	91	0	4.79	13	303	38.8	81	27.1	4.6	0.39	2to5	E66.8	false	true	false	false	false	false	false	false	false	false	false		SD1neg	P15	SD3neg	P01	SD2	P99	SD3	P999
F	168	39	3	13.2	0.89	16.7	4.02	10.7	368	31.9	79.4	26.6	1.4	0.1	2to5	D50.9	true	true	false	false	false	false	false	true	false	false	false	Oxiuros	SD2neg	P1	SD3neg	P01	SD3	P999	SD2neg	P1
F	834	194	16	85.5	1.58	34.2	4.51	11.9	296	39.2	86.9	26.4	9.3	0.83	>5	E66.0	true	true	true	false	false	false	false	false	false	false	false	Blastocystis hominis	SD4	P999	SD5neg	P01	null	null	SD3neg	P1
F	678	158	13	41.9	1.48	19.1	4.51	13.3	300	39.8	88.2	29.5	6.9	0.56	>5	B82.9	true	true	true	false	false	false	false	false	false	false	false	Blastocystis hominis	SD1	P90	SD5neg	P01	null	null	SD3neg	P1
F	159	37	3	9.2	0.9	11.4	3.76	10.7	388	32.6	86.7	28.5	1	0.08	2to5	Z01.7	true	true	false	false	false	false	false	true	false	false	false	Oxiuros	SD2neg	P1	SD3neg	P01	SD2	P99	SD2neg	P1
F	782	182	15	60.3	1.62	23	4.52	12.2	210	38.9	86.1	27	5.1	0.3	>5	D50.9	false	false	false	false	false	false	false	false	false	false	false		SD3	P99	SD5neg	P01	null	null	SD3neg	P1
F	521	121	10	30	1.03	28.3	4.76	13.9	276	41.7	87.6	29.2	13.5	0.77	>5	Z01.7	true	true	true	false	false	false	false	false	false	false	false	Blastocystis hominis	SD1neg	P25	SD5neg	P01	null	null	SD3neg	P1
F	626	146	12	42	1.53	17.9	4.32	11.4	297	35.8	82.9	26.4	5.1	0.32	>5	B82.9	true	true	true	true	false	false	false	false	false	false	false	Blastocystis hominis, Endolimax nana	SD1	P90	SD5neg	P01	null	null	SD3neg	P1
M	168	39	3	14.1	1.03	13.3	4.18	11.1	249	32.8	78.5	26.6	9.2	0.73	2to5	B82.9	true	true	false	false	false	false	false	true	false	false	false	Oxiuros	SD2neg	P1	SD3neg	P01	SD3	P999	SD2neg	P1
F	417	97	8	23.2	1.24	15.1	4.33	11.7	309	34.8	80.4	27	6.3	0.39	>5	B82.9	true	true	true	false	false	false	false	false	false	false	false	Blastocystis hominis	SD3neg	P1	SD5neg	P01	null	null	SD3neg	P1
M	782	182	15	45.9	1.57	18.6	4.63	13.7	394	40.2	86.8	29.6	6	0.45	>5	Z01.7	false	true	false	false	false	false	false	false	false	false	false		SD2	P97	SD5neg	P01	null	null	SD3neg	P1
M	417	97	8	23	1.15	17.4	4.8	12.6	413	38.1	79.4	26.3	5.8	0.51	>5	D50.9	true	true	true	false	false	false	false	false	false	false	false	Blastocystis hominis	SD3neg	P1	SD5neg	P01	null	null	SD3neg	P1
M	365	85	7	25	1.23	16.5	4.12	11.7	354	34.3	83.3	28.4	3.2	0.17	>5	Z01.7	false	false	false	false	false	false	false	false	false	false	false		SD2neg	P5	SD5neg	P01	null	null	SD3neg	P1
M	220	51	4	16.2	1.008	15.9	4.51	12.3	601	35.9	79.6	27.3	7.4	0.86	2to5	B82.9	false	true	false	false	false	false	false	false	false	false	false		SD1neg	P15	SD3neg	P01	SD3	P999	SD2neg	P1
M	313	73	6	19.8	1.132	15.5	4.84	13.1	351	38.5	79.5	27.1	8.8	0.67	>5	K02.9	false	true	false	false	false	false	false	false	false	false	false		SD3neg	P1	SD5neg	P01	null	null	SD3neg	P1
F	574	133	11	36.9	1.392	19	4.56	12.9	409	38.1	83.6	28.3	2.2	0.2	>5	D50.9	true	true	true	false	false	false	false	false	false	false	false	Blastocystis hominis	SD0	P75	SD5neg	P01	null	null	SD3neg	P1
F	365	85	7	21.3	1.2	14.8	4.16	12.1	299	35.6	85.6	29.1	0.8	0.06	>5	D64.9	false	true	false	false	false	false	false	false	false	false	false		SD3neg	P1	SD5neg	P01	null	null	SD3neg	P1
M	116	27	2	10.93	0.8	17.1	4.08	9.8	365	29.4	72.1	24	1.5	0.12	2to5	D64.9	false	false	false	false	false	false	false	false	false	false	false		SD2neg	P1	SD3neg	P01	SD3	P999	SD2neg	P1
F	417	97	8	26	1.3	15.4	4.32	11.6	345	35.1	81.3	26.9	1.8	0.09	>5	D64.9	false	true	false	false	false	false	false	false	false	false	false		SD2neg	P10	SD5neg	P01	null	null	SD3neg	P1
M	574	133	11	29.1	1.38	15.3	4.86	13.2	313	39.7	81.7	27.2	2.2	0.13	>5	Z00.1	false	false	false	false	false	false	false	false	false	false	false		SD1neg	P25	SD5neg	P01	null	null	SD3neg	P1
F	782	182	15	42.9	1.51	18.8	4.55	12	294	37.1	81.5	26.4	0.6	0.04	>5	Z00.1	false	false	false	false	false	false	false	false	false	false	false		SD1	P90	SD5neg	P01	null	null	SD3neg	P1
F	730	170	14	49.6	1.48	22.6	4.52	12.1	304	38.6	85.4	26.8	0.7	0.05	>5	Z00.1	false	false	false	false	false	false	false	false	false	false	false		SD2	P97	SD5neg	P01	null	null	SD3neg	P1
F	678	158	13	46	1.54	19.4	4.72	12.5	340	38.6	81.8	26.5	4.9	0.34	>5	Z00.1	false	false	false	false	false	false	false	false	false	false	false		SD1	P97	SD5neg	P01	null	null	SD3neg	P1
F	168	39	3	14.4	0.98	15	4.41	12.2	317	36.9	83.7	27.7	6.7	0.61	2to5	Z00.1	true	true	true	false	false	false	false	false	false	false	false	Blastocystis hominis	SD2neg	P5	SD3neg	P01	SD3	P999	SD2neg	P1
F	365	85	7	22.7	1.23	15	4.44	12.4	362	37	83.3	27.9	7.2	0.41	>5	Z00.1	true	true	true	true	false	false	false	false	false	false	false	Blastocystis hominis, Endolimax nana	SD3neg	P1	SD5neg	P01	null	null	SD3neg	P1
F	365	85	7	24.6	1.25	15.7	5.09	13.4	285	42.1	82.7	26.3	2.3	0.15	>5	Z00.1	false	false	false	false	false	false	false	false	false	false	false		SD2neg	P5	SD5neg	P01	null	null	SD3neg	P1
M	469	109	9	25.5	1.26	16.1	4.64	12.6	285	38.3	82.5	27.2	9.7	0.7	>5	Z00.1	false	false	false	false	false	false	false	false	false	false	false		SD2neg	P5	SD5neg	P01	null	null	SD3neg	P1
F	183	42	3	15	96.2	0	4.5	12.2	274	37.1	82.4	27.1	5.8	0.34	2to5	Z00.1	false	true	false	false	false	false	false	false	false	false	false		SD2neg	P5	SD3neg	P01	SD0	P75	SD3	P999
M	574	133	11	74.7	1.56	30.7	4.56	13.1	314	40.4	88.6	28.7	7.6	0.44	>5	E66.0	true	true	false	false	false	true	false	false	false	false	false	Giardia lamblia	SD4	P999	SD5neg	P01	null	null	SD3neg	P1
F	521	121	10	29.2	1.32	16.8	5.17	13.8	207	41.1	79.5	26.7	5.6	0.35	>5	Z00.1	false	false	false	false	false	false	false	false	false	false	false		SD1neg	P25	SD5neg	P01	null	null	SD3neg	P1
F	521	121	10	27.8	1.3	16.4	4.77	13.4	292	40.2	84.3	28.1	4	0.28	>5	Z00.1	false	false	false	false	false	false	false	false	false	false	false		SD1neg	P15	SD5neg	P01	null	null	SD3neg	P1
F	212	49	4	11	0.96	11.9	4.85	13.4	291	39.5	81.4	27.6	3	0.24	2to5	D50.9	true	true	false	false	false	false	false	true	false	false	false	Oxiuros	SD2neg	P1	SD3neg	P01	SD3	P999	SD2neg	P1
F	521	121	10	68	1.53	29	4.91	13.8	420	43.4	88.4	28.1	6.8	0.38	>5	E66.0	false	false	false	false	false	false	false	false	false	false	false		SD3	P999	SD5neg	P01	null	null	SD3neg	P1
M	574	133	11	46.9	1.4	23.9	4.45	12.5	319	38.4	86.3	28.1	2.4	0.11	>5	Z00.1	true	true	true	true	false	false	false	false	false	false	false	Blastocystis hominis, Endolimax nana	SD2	P97	SD5neg	P01	null	null	SD3neg	P1
F	521	121	10	24.3	1.26	15.3	4.9	13.5	310	39.3	80.2	27.6	21.3	1.52	>5	Z01.7	true	true	false	false	false	false	true	false	false	false	false	Levaduras	SD2neg	P3	SD5neg	P01	null	null	SD3neg	P1
M	220	51	4	14.7	1.04	13.6	4.15	11.5	393	32.8	79	27.7	5.5	0.46	2to5	B82.9	true	true	false	false	false	false	false	true	false	false	false	Oxiuros	SD2neg	P5	SD3neg	P01	SD3	P999	SD2neg	P1
M	574	133	11	34.6	1.38	18.2	4.21	11.7	373	34.3	81.5	27.8	11.6	0.68	>5	Z00.1	false	true	false	false	false	false	false	false	false	false	false		SD0	P50	SD5neg	P01	null	null	SD3neg	P1
F	417	97	8	16.8	1.16	12.5	4.1	11	225	33.4	81.5	26.8	5.1	0.19	>5	Z00.1	false	true	false	false	false	false	false	false	false	false	false		SD3neg	P1	SD5neg	P01	null	null	SD3neg	P1
F	626	146	12	40.5	1.42	20.1	4.34	13	325	39.1	90.1	30	3.3	0.15	>5	D50.9	false	true	false	false	false	false	false	false	false	false	false		SD1	P90	SD5neg	P01	null	null	SD3neg	P1
M	521	121	10	29.7	1.31	17.3	4.42	11.4	232	34.9	79	25.8	0.3	0.02	>5	D50.9	false	false	false	false	false	false	false	false	false	false	false		SD1neg	P25	SD5neg	P01	null	null	SD3neg	P1
F	834	194	16	61.6	1.59	24.4	4.8	12.6	222	39.6	82.5	26.3	1	0.06	>5	Z01.7	false	true	false	false	false	false	false	false	false	false	false		SD3	P999	SD5neg	P01	null	null	SD3neg	P1
M	678	158	13	49.9	1.46	23.4	4.22	12.8	304	38	90	30.3	3.4	0.17	>5	B82.9	false	false	false	false	false	false	false	false	false	false	false		SD2	P99	SD5neg	P01	null	null	SD3neg	P1
M	417	97	8	25.2	1.23	16.7	4.58	12.8	322	39.6	86.5	27.9	3.1	0.28	>5	D53.9	false	false	false	false	false	false	false	false	false	false	false		SD2neg	P5	SD5neg	P01	null	null	SD3neg	P1
F	313	73	6	25.2	1.15	19.1	4.58	12.3	415	36.7	80.1	26.9	3.6	0.2	>5	D64.9	false	true	false	false	false	false	false	false	false	false	false		SD2neg	P5	SD5neg	P01	null	null	SD3neg	P1
F	365	85	7	13.1	1.12	10.4	4.75	12.5	327	36.9	77.7	26.3	7.5	0.41	>5	R05.X	false	false	false	false	false	false	false	false	false	false	false		SD3neg	P1	SD5neg	P01	null	null	SD3neg	P1
M	574	133	11	28.7	1.33	16.2	5.19	15.7	403	43.9	84.6	30.3	20.3	1.32	>5	D50.8	true	true	true	false	true	false	false	false	false	false	false	Blastocystis hominis, Entamoeba coli	SD1neg	P25	SD5neg	P01	null	null	SD3neg	P1
M	168	39	3	24.7	1.1	20.4	4.44	12.5	299	36.9	83.1	28.2	0.9	0.05	2to5	Z01.7	false	true	false	false	false	false	false	false	false	false	false		SD2	P97	SD3neg	P01	SD3	P999	SD2neg	P1
M	782	182	15	49.5	1.6	19.3	4.39	13.3	229	39.8	90.7	30.3	2	0.08	>5	Z01.7	true	true	true	false	false	false	false	false	false	false	false	Blastocystis hominis	SD2	P99	SD5neg	P01	null	null	SD3neg	P1
F	574	133	11	32.9	1.46	15.4	4.37	13.2	160	39.3	89.9	30.2	2.5	0.09	>5	D50.9	false	false	false	false	false	false	false	false	false	false	false		SD0	P50	SD5neg	P01	null	null	SD3neg	P1
F	168	39	3	11	0	null	4.53	12.2	254	36.8	81.2	26.9	2	0.1	2to5	D50.9	false	false	false	false	false	false	false	false	false	false	false		SD2neg	P1	SD3neg	P01	SD3	P999	SD2neg	P1
F	730	170	14	55.85	1.66	20.3	4.48	11.9	264	36.4	81.3	26.6	11	0.66	>5	D50.9	false	false	false	false	false	false	false	false	false	false	false		SD2	P99	SD5neg	P01	null	null	SD3neg	P1
F	313	73	6	18.95	1.17	13.8	4.63	10.5	291	34.2	73.9	22.7	9.4	0.92	>5	Z00.1	false	false	false	false	false	false	false	false	false	false	false		SD3neg	P1	SD5neg	P01	null	null	SD3neg	P1
F	417	97	8	0	0	null	4.49	12.6	386	36.7	81.7	28.1	7.6	0.68	>5	Z01.7	true	true	false	true	false	false	false	false	false	false	false	Endolimax nana	SD3neg	P1	SD5neg	P01	null	null	SD3neg	P1
M	313	73	6	23.8	1.13	18.6	4.46	12.3	361	36.3	81.4	27.6	3.8	0.27	>5	L28.2	true	true	true	false	false	false	false	true	false	false	false	Blastocystis hominis, Oxiuros	SD2neg	P3	SD5neg	P01	null	null	SD3neg	P1
F	469	109	9	24	1.18	17.2	3.94	11.3	280	33.2	84.3	28.7	4	0.27	>5	D64.9	true	true	false	false	false	false	false	true	false	false	false	Oxiuros	SD2neg	P3	SD5neg	P01	null	null	SD3neg	P1
M	626	146	12	30.1	1.33	17	4.48	11.7	253	35.3	78.8	26.1	21.8	1.6	>5	Z01.7	true	true	false	false	true	false	false	false	false	false	false	Entamoeba coli	SD1neg	P25	SD5neg	P01	null	null	SD3neg	P1
F	521	121	10	29	1.29	17.4	4.28	12.3	327	36.1	84.3	28.7	5.9	0.45	>5	Z01.7	true	true	false	true	false	false	false	false	false	false	false	Endolimax nana	SD1neg	P25	SD5neg	P01	null	null	SD3neg	P1
F	521	121	10	32.4	1.31	18.9	4.7	13.3	252	39.2	83.4	28.3	5.8	0.25	>5	Z01.7	false	true	false	false	false	false	false	false	false	false	false		SD0	P50	SD5neg	P01	null	null	SD3neg	P1
F	574	133	11	35.4	1.43	17.3	4.75	13.4	303	40.6	85.5	28.2	4.5	0.3	>5	D50.9	false	false	false	false	false	false	false	false	false	false	false		SD0	P50	SD5neg	P01	null	null	SD3neg	P1
M	158	36	3	12.3	0.92	14.5	4.73	11.8	456	35.5	75.1	24.9	2.9	0.3	2to5	Z00.1	false	true	false	false	false	false	false	false	false	false	false		SD2neg	P1	SD3neg	P01	SD3	P999	SD2neg	P1
M	521	121	10	26.5	1.23	17.5	4.44	12.2	371	35.5	80	27.5	2.4	0.13	>5	Z00.1	false	true	false	false	false	false	false	false	false	false	false		SD2neg	P10	SD5neg	P01	null	null	SD3neg	P1
F	678	158	13	57	1.48	26	4.59	12.5	372	39.8	86.7	27.2	16.7	1.37	>5	N94.6	true	true	false	true	false	false	false	false	false	false	false	Endolimax nana	SD2	P99	SD5neg	P01	null	null	SD3neg	P1
M	313	73	6	14	1	14	3.96	12.2	373	35	88.4	30.8	2	0.13	>5	Q90.9	false	true	false	false	false	false	false	false	false	false	false		SD3neg	P1	SD5neg	P01	null	null	SD3neg	P1
F	469	109	9	23.3	1.21	15.9	4.79	11.7	365	36.2	75.6	24.4	5	0.24	>5	D50.9	false	false	false	false	false	false	false	false	false	false	false		SD2neg	P1	SD5neg	P01	null	null	SD3neg	P1
M	626	146	12	33.5	1.4	17.1	4.49	12.3	376	36	80.2	27.4	2.2	0.16	>5	J02.9	false	false	false	false	false	false	false	false	false	false	false		SD0	P50	SD5neg	P01	null	null	SD3neg	P1
F	365	85	7	22.8	1.16	16.9	4.66	13.4	312	40.2	86.3	28.8	5	0.81	>5	J02.9	false	false	false	false	false	false	false	false	false	false	false		SD3neg	P1	SD5neg	P01	null	null	SD3neg	P1
M	365	85	7	22.5	1.21	15.4	4.25	11.7	239	33.8	79.5	27.5	0.4	0.03	>5	D50.9	false	false	false	false	false	false	false	false	false	false	false		SD3neg	P1	SD5neg	P01	null	null	SD3neg	P1
F	574	133	11	44.8	1.42	22.2	4.35	11.5	362	35.2	80.9	26.4	6.8	0.47	>5	Z00.1	false	false	false	false	false	false	false	false	false	false	false		SD1	P95	SD5neg	P01	null	null	SD3neg	P1
M	469	109	9	26.1	1.23	17.3	4.5	11.7	283	33.7	74.9	26	2	0.16	>5	U07.2	false	true	false	false	false	false	false	false	false	false	false		SD2neg	P10	SD5neg	P01	null	null	SD3neg	P1
F	417	97	8	0	0	null	4.38	11.8	266	36.1	82.4	26.9	12	0.81	>5	Z01.7	true	true	true	false	false	false	false	false	false	false	false	Blastocystis hominis	SD3neg	P1	SD5neg	P01	null	null	SD3neg	P1
M	469	109	9	33.5	1.28	20.4	4.06	11.7	331	34.5	85	28.8	13.4	0.77	>5	Z00.0	false	false	false	false	false	false	false	false	false	false	false		SD0	P50	SD5neg	P01	null	null	SD3neg	P1
M	229	53	4	14.5	0.96	15.7	3.76	10.7	311	31.8	84.6	28.5	1.9	0.1	2to5	B82.9	true	true	false	false	false	false	false	true	false	false	false	Oxiuros	SD2neg	P3	SD3neg	P01	SD3	P999	SD2neg	P1
M	301	70	5	17.5	1.07	15.3	4.21	11.3	355	34.9	82.9	26.8	12.6	0.89	2to5	D64.9	false	false	false	false	false	false	false	false	false	false	false		SD3neg	P1	SD5neg	P01	null	null	SD3neg	P1
F	258	60	4	14.2	0.97	15.1	3.9	11.3	245	33.3	85.4	29	4.2	0.25	2to5	J20.9	false	false	false	false	false	false	false	false	false	false	false		SD3neg	P1	SD5neg	P01	null	null	SD3neg	P1
F	521	121	10	32	1.36	17.3	3.98	11.7	317	34.3	86.2	29.4	11.3	0.63	>5	Z00.1	false	false	false	false	false	false	false	false	false	false	false		SD0	P50	SD5neg	P01	null	null	SD3neg	P1
M	521	121	10	36.2	1.434	17.6	4.83	12.9	459	38.4	79.5	26.7	8.1	0.62	>5	Z00.6	false	true	false	false	false	false	false	false	false	false	false		SD0	P75	SD5neg	P01	null	null	SD3neg	P1
F	469	109	9	33.8	1.351	18.5	4.62	12.4	343	37.8	81.8	26.8	10.5	0.52	>5	E66.0	true	true	true	false	false	false	false	false	false	false	false	Blastocystis hominis	SD0	P50	SD5neg	P01	null	null	SD3neg	P1
F	82	19	1	9.5	0.7	19.4	4.2	11.6	405	34	81	27.6	3	0.3	<2	Z00.1	false	false	false	false	false	false	false	false	false	false	false		SD2neg	P1	SD3neg	P01	SD2	P99	SD2neg	P1
M	626	146	12	54.9	1.43	26.8	4.35	12.2	318	36.4	83.7	28	1.7	0.1	>5	Z01.7	false	true	false	false	false	false	false	false	false	false	false		SD2	P99	SD5neg	P01	null	null	SD3neg	P1
M	270	63	5	17.1	1.07	14.9	3.97	11.2	338	31.8	80.1	28.2	2.7	0.16	2to5	D64.9	false	true	false	false	false	false	false	false	false	false	false		SD3neg	P1	SD5neg	P01	null	null	SD3neg	P1
M	84	19	1	7.89	0.68	17.1	4.8	12.9	463	38.5	80.2	26.9	2.6	0.24	<2	Z00.0	false	false	false	false	false	false	false	false	false	false	false		SD2neg	P1	SD3neg	P01	SD0	P50	SD2neg	P1
F	626	146	12	39.5	1.52	17.1	4.38	12.4	247	37.1	84.7	28.3	2.3	0.1	>5	Z01.7	false	true	false	false	false	false	false	false	false	false	false		SD1	P85	SD5neg	P01	null	null	SD3neg	P1
F	417	97	8	22.7	1.25	14.5	4.68	12.4	376	39.5	84.4	26.5	1.3	0.12	>5	Z01.7	false	true	false	false	false	false	false	false	false	false	false		SD3neg	P1	SD5neg	P01	null	null	SD3neg	P1
F	678	158	13	48.7	1.53	20.8	4.67	12.7	264	37.9	81.2	27.2	7.4	0.36	>5	Z00.1	false	true	false	false	false	false	false	false	false	false	false		SD2	P97	SD5neg	P01	null	null	SD3neg	P1
M	365	85	7	24.7	1.26	15.6	4.74	13.2	382	38.2	80.6	27.8	5.5	0.36	>5	D64.8	true	true	true	false	false	false	false	false	false	false	false	Blastocystis hominis	SD2neg	P5	SD5neg	P01	null	null	SD3neg	P1
M	678	158	13	57.3	1.53	24.5	4.56	13.2	283	38.4	84.2	28.9	13.3	0.72	>5	E66.0	true	true	true	false	false	false	false	false	false	false	false	Blastocystis hominis	SD3	P99	SD5neg	P01	null	null	SD3neg	P1
F	237	55	4	14.6	0.99	14.9	4.6	12.5	363	37.2	80.9	27.2	1.3	0.07	2to5	Z00.1	false	true	false	false	false	false	false	false	false	false	false		SD3neg	P1	SD5neg	P01	null	null	SD3neg	P1
M	365	85	7	20.7	1.24	13.5	4.68	13.5	251	39.7	84.8	28.8	7.8	0.55	>5	D50.9	false	false	false	false	false	false	false	false	false	false	false		SD3neg	P1	SD5neg	P01	null	null	SD3neg	P1
F	216	50	4	10.3	0.91	12.4	4.06	10.5	365	31	76.4	25.9	4	0.18	2to5	Z00.1	true	true	true	false	false	false	false	false	false	false	false	Blastocystis hominis	SD2neg	P1	SD3neg	P01	SD3	P999	SD2neg	P1
F	730	170	14	41.6	1.5	18.5	4.01	11.3	263	34.2	85.3	28.2	0	0	>5	Z00.1	false	true	false	false	false	false	false	false	false	false	false		SD1	P90	SD5neg	P01	null	null	SD3neg	P1
F	626	146	12	34.4	1.28	21	4.5	12.2	369	37.8	84	27.1	6.6	0.58	>5	E66.0	true	true	true	false	true	false	false	false	false	false	false	Blastocystis hominis, Entamoeba coli	SD0	P50	SD5neg	P01	null	null	SD3neg	P1
M	574	133	11	37.2	1.34	20.7	4.46	12.9	341	38.7	86.8	28.9	3.7	0.24	>5	J02.9	false	true	false	false	false	false	false	false	false	false	false		SD1	P75	SD5neg	P01	null	null	SD3neg	P1
F	469	109	9	43.9	1.24	28.6	4.79	12.8	270	39.4	82.3	26.7	1.7	0.08	>5	J02.9	false	true	false	false	false	false	false	false	false	false	false		SD1	P95	SD5neg	P01	null	null	SD3neg	P1
F	365	85	7	16.5	1.18	11.9	4.12	11.2	264	33.1	80.3	27.2	10.9	0.79	>5	Z01.7	false	true	false	false	false	false	false	false	false	false	false		SD3neg	P1	SD5neg	P01	null	null	SD3neg	P1
F	469	109	9	36.3	1.29	21.8	4.4	12.5	312	37.5	85.2	28.4	8.4	0.67	>5	Z01.7	false	true	false	false	false	false	false	false	false	false	false		SD0	P75	SD5neg	P01	null	null	SD3neg	P1
F	244	57	4	13	0.96	14.1	4.17	12.3	316	35.9	86.1	29.5	5.2	0.45	2to5	Z01.7	false	true	false	false	false	false	false	false	false	false	false		SD3neg	P1	SD5neg	P01	null	null	SD3neg	P1
M	313	73	6	18.6	1.14	14.3	5	13.3	322	39.2	78.4	26.6	11.3	1.01	>5	J20.9	true	true	true	false	false	false	false	false	false	false	false	Blastocystis hominis	SD3neg	P1	SD5neg	P01	null	null	SD3neg	P1
F	129	30	2	8.41	0.73	15.8	4.43	10.7	273	33	74.3	23.9	3.4	0.26	2to5	Z00.1	false	false	false	false	false	false	false	false	false	false	false		SD2neg	P1	SD3neg	P01	SD1	P95	SD2neg	P1
F	158	36	3	13	0.89	16.4	4.65	11.9	455	35.3	75.9	25.6	2.3	0.18	2to5	Z01.7	false	true	false	false	false	false	false	false	false	false	false		SD2neg	P1	SD3neg	P01	SD3	P999	SD2neg	P1
F	417	97	8	17.4	1.2	12.1	4.53	12.3	287	37	81.7	27.2	3.7	0.22	>5	B82.9	false	true	false	false	false	false	false	false	false	false	false		SD3neg	P1	SD5neg	P01	null	null	SD3neg	P1
F	574	133	11	26.4	1.28	16.1	4.94	13.5	358	40.5	82	27.3	1.4	0.15	>5	B82.9	false	true	false	false	false	false	false	false	false	false	false		SD2neg	P10	SD5neg	P01	null	null	SD3neg	P1
M	730	170	14	0	0	null	4.66	12.7	221	38.5	82.6	27.3	1.4	0.07	>5	M95.4	true	true	true	false	false	false	false	false	false	false	false	Blastocystis hominis	SD3neg	P1	SD5neg	P01	null	null	SD3neg	P1
M	469	109	9	25.3	1.24	16.5	4.62	12.6	400	37.2	80.5	27.3	22.3	2.14	>5	Z00.1	false	false	false	false	false	false	false	false	false	false	false		SD2neg	P5	SD5neg	P01	null	null	SD3neg	P1
F	469	109	9	29.9	1.31	17.4	4.98	13.9	304	40.3	80.9	27.9	12.2	0.86	>5	Z00.1	false	false	false	false	false	false	false	false	false	false	false		SD1neg	P25	SD5neg	P01	null	null	SD3neg	P1
F	730	170	14	39.5	1.44	19	4.01	11.4	184	35.5	88.5	28.4	2.5	0.18	>5	D64.9	true	true	true	false	true	false	false	false	false	false	false	Blastocystis hominis, Entamoeba coli	SD1	P85	SD5neg	P01	null	null	SD3neg	P1
F	171	40	3	12.4	0.9	15.3	4.38	11.5	449	34.2	78.1	26.3	2.7	0.19	2to5	Z00.1	false	false	false	false	false	false	false	false	false	false	false		SD2neg	P1	SD3neg	P01	SD3	P999	SD2neg	P1
F	292	68	5	20	1.08	17.1	4.59	12.5	489	37.6	81.9	27.2	1.9	0.15	2to5	Z00.1	false	false	false	false	false	false	false	false	false	false	false		SD3neg	P1	SD5neg	P01	null	null	SD3neg	P1
F	365	85	7	17.6	1.13	13.8	4.33	12.5	278	37.9	87.5	28.9	1.3	0.1	>5	Z01.7	false	true	false	false	false	false	false	false	false	false	false		SD3neg	P1	SD5neg	P01	null	null	SD3neg	P1
M	626	146	12	33.2	1.36	17.9	4.55	10.9	321	34.2	75.2	24	13.9	0.83	>5	Z01.7	false	true	false	false	false	false	false	false	false	false	false		SD0	P50	SD5neg	P01	null	null	SD3neg	P1
F	469	109	9	33.8	1.27	21	4.77	12.6	317	37.7	79	26.4	9.6	0.59	>5	E66.0	false	true	false	false	false	false	false	false	false	false	false		SD0	P50	SD5neg	P01	null	null	SD3neg	P1
F	138	32	2	9	0.82	13.4	4.56	12.1	346	36.7	80.5	26.5	4.8	0.53	2to5	D50.9	false	false	false	false	false	false	false	false	false	false	false		SD2neg	P1	SD3neg	P01	SD2	P99	SD2neg	P1
F	272	63	5	14.3	0.96	15.5	4.48	13	276	38.5	85.9	29	5.7	0.55	2to5	Z48.9	false	false	false	false	false	false	false	false	false	false	false		SD3neg	P1	SD5neg	P01	null	null	SD3neg	P1
F	365	85	7	22.85	1.19	16.1	4.27	12.9	462	37.4	87.6	30.2	13.8	0.97	>5	D50.9	true	true	false	false	false	false	false	true	false	false	false	Oxiuros	SD3neg	P1	SD5neg	P01	null	null	SD3neg	P1
M	417	97	8	20.8	1.23	13.7	4.62	13.2	347	38.7	83.8	28.6	13.9	0.76	>5	Z00.1	false	false	false	false	false	false	false	false	false	false	false		SD3neg	P1	SD5neg	P01	null	null	SD3neg	P1
F	574	133	11	37.75	1.43	18.5	4.14	12.2	321	37	89.4	29.5	20.9	1.4	>5	Z00.1	false	false	false	false	false	false	false	false	false	false	false		SD0	P75	SD5neg	P01	null	null	SD3neg	P1
M	469	109	9	27.2	1.31	15.8	4.77	13.6	329	39.3	82.4	28.5	9.5	0.67	>5	Z00.1	true	true	false	false	false	false	false	true	false	false	false	Oxiuros	SD1neg	P15	SD5neg	P01	null	null	SD3neg	P1
F	730	170	14	48.2	1.61	18.6	4.81	13.6	361	41.5	86.3	28.3	6.2	0.63	>5	Z00.1	false	false	false	false	false	false	false	false	false	false	false		SD2	P97	SD5neg	P01	null	null	SD3neg	P1
M	272	63	5	15.4	1.02	14.8	4.74	12.8	392	36.5	77	27	6.7	0.71	2to5	Z00.1	true	true	false	false	false	false	false	true	false	false	false	Oxiuros	SD3neg	P1	SD5neg	P01	null	null	SD3neg	P1
F	313	73	6	15.4	1.13	12.1	4.45	12.3	288	36.2	81.3	27.6	1.9	0.12	>5	Z00.1	false	false	false	false	false	false	false	false	false	false	false		SD3neg	P1	SD5neg	P01	null	null	SD3neg	P1
F	313	73	6	13.3	1.13	10.4	4.27	11.9	246	34.8	81.5	27.9	4.2	0.36	>5	Z00.1	false	false	false	false	false	false	false	false	false	false	false		SD3neg	P1	SD5neg	P01	null	null	SD3neg	P1
F	521	121	10	32.5	1.34	18.1	4.67	13.2	348	39.7	85	28.3	5.3	0.63	>5	E30.1	true	true	false	false	false	true	false	false	false	false	false	Giardia lamblia	SD0	P50	SD5neg	P01	null	null	SD3neg	P1
F	250	58	4	15.9	1.07	13.9	4.72	12.5	261	37.8	80.1	26.5	1.8	0.23	2to5	Z00.1	false	true	false	false	false	false	false	false	false	false	false		SD3neg	P1	SD5neg	P01	null	null	SD3neg	P1
F	168	39	3	11.9	0.88	15.4	4.42	10.8	430	33.8	76.5	24.4	2	0.11	2to5	Z01.7	false	true	false	false	false	false	false	false	false	false	false		SD2neg	P1	SD3neg	P01	SD3	P999	SD2neg	P1
F	180	42	3	11.1	0.87	14.7	4.72	11	436	34.2	72.5	23.3	1.8	0.18	2to5	D50.9	true	true	false	false	false	false	false	true	false	false	false	Oxiuros	SD2neg	P1	SD3neg	P01	SD3	P999	SD2neg	P1
M	730	170	14	82.8	1.69	29	5.73	15.6	414	47.2	82.4	27.2	3.3	0.2	>5	E66.0	true	true	true	false	false	false	false	false	false	false	false	Blastocystis hominis	SD4	P999	SD5neg	P01	null	null	SD3neg	P1
M	626	146	12	37.5	1.39	19.4	4.93	13.6	419	40	81.1	27.6	5.4	0.28	>5	Z00.1	true	true	false	false	false	false	false	false	true	false	false	Chilomastix mesnili	SD1	P85	SD5neg	P01	null	null	SD3neg	P1
M	313	73	6	26.4	1.12	21	5.08	14	507	42	82.7	27.6	19.7	3.13	>5	E66.0	false	true	false	false	false	false	false	false	false	false	false		SD2neg	P10	SD5neg	P01	null	null	SD3neg	P1
M	257	60	4	16.8	0.965	18	4.48	12.6	507	36.4	81.3	28.1	8.9	0.88	2to5	Z62.6	false	true	false	false	false	false	false	false	false	false	false		SD3neg	P1	SD5neg	P01	null	null	SD3neg	P1
F	469	109	9	20.8	1.25	13.3	4.36	11.9	400	36.5	83.7	27.3	13.5	0.76	>5	Z01.7	false	true	false	false	false	false	false	false	false	false	false		SD3neg	P1	SD5neg	P01	null	null	SD3neg	P1
M	730	170	14	53.1	1.64	19.7	4.42	13.3	351	40.2	91	30.1	9	0.55	>5	Z01.7	true	true	true	true	false	false	false	false	false	false	false	Blastocystis hominis, Endolimax nana	SD2	P99	SD5neg	P01	null	null	SD3neg	P1
M	521	121	10	51.4	1.42	25.5	4.93	13.8	437	42	85.2	28	2	0.11	>5	Z01.7	false	true	false	false	false	false	false	false	false	false	false		SD2	P99	SD5neg	P01	null	null	SD3neg	P1
F	365	85	7	21.4	1.18	15.4	4.27	12.2	315	36.4	85.2	28.6	2.7	0.14	>5	Z00.1	false	true	false	false	false	false	false	false	false	false	false		SD3neg	P1	SD5neg	P01	null	null	SD3neg	P1
F	730	170	14	55.4	1.46	26	4.22	12.3	197	37.4	88.6	29.1	3.4	0.25	>5	E66.0	false	true	false	false	false	false	false	false	false	false	false		SD2	P99	SD5neg	P01	null	null	SD3neg	P1
F	469	109	9	24.1	1.25	15.4	4.58	13.5	281	39.2	85.6	29.5	2.4	0.14	>5	Z00.1	false	true	false	false	false	false	false	false	false	false	false		SD2neg	P3	SD5neg	P01	null	null	SD3neg	P1
F	172	40	3	10.9	0.88	14.1	4.6	12.3	363	37	80.4	26.7	3.1	0.19	2to5	Z00.1	false	true	false	false	false	false	false	false	false	false	false		SD2neg	P1	SD3neg	P01	SD3	P999	SD2neg	P1
F	365	85	7	0	0	null	4.73	13.4	323	39.8	84.1	28.3	3	0.26	>5	B82.9	true	true	true	false	false	false	false	false	false	false	false	Blastocystis hominis	SD3neg	P1	SD5neg	P01	null	null	SD3neg	P1
M	230	53	4	0	0	null	4.15	11.3	344	33.9	81.7	27.2	1.5	0.11	2to5	Z01.7	false	false	false	false	false	false	false	false	false	false	false		SD2neg	P1	SD3neg	P01	SD2neg	P1	SD2neg	P1
F	834	194	16	46.1	1.41	23.2	4.48	13	364	38	84.8	29	15.8	1.06	>5	Z00.1	true	true	true	false	true	false	false	false	false	false	false	Blastocystis hominis, Entamoeba coli	SD1	P97	SD5neg	P01	null	null	SD3neg	P1
F	730	170	14	55.5	1.59	22	4.71	13.5	181	40.5	86	28.7	3.2	0.21	>5	B37.3	false	true	false	false	false	false	false	false	false	false	false		SD2	P99	SD5neg	P01	null	null	SD3neg	P1
F	313	73	6	21.5	1.13	16.8	4.85	12.9	474	38.3	79	26.6	3.3	0.3	>5	B82.9	false	true	false	false	false	false	false	false	false	false	false		SD3neg	P1	SD5neg	P01	null	null	SD3neg	P1
F	730	170	14	49.3	1.61	19	4.48	12.5	232	37.4	83.5	27.9	2.9	0.17	>5	Z00.1	true	true	true	false	false	false	false	false	false	false	false	Blastocystis hominis	SD2	P97	SD5neg	P01	null	null	SD3neg	P1
M	313	73	6	23.2	1.22	15.6	4.52	12.8	310	37.8	83.6	28.3	2.3	0.14	>5	Z00.1	true	true	true	false	false	false	false	false	false	false	false	Blastocystis hominis	SD3neg	P1	SD5neg	P01	null	null	SD3neg	P1
F	678	158	13	55.1	1.58	22.1	5.42	14	264	43.4	80.1	25.8	1.8	0.08	>5	Z00.1	true	true	true	false	false	false	false	false	false	false	false	Blastocystis hominis	SD2	P99	SD5neg	P01	null	null	SD3neg	P1
F	155	36	2	13.27	0.88	17.1	4.94	10.2	250	33.3	67.4	20.6	2.3	0.21	2to5	D50.9	false	true	false	false	false	false	false	false	false	false	false		SD2neg	P1	SD3neg	P01	SD3	P999	SD2neg	P1
M	257	60	4	15.4	1.03	14.5	3.91	11.2	302	31.9	81.6	28.6	2.9	0.24	2to5	Z01.7	true	true	false	false	false	true	false	false	false	false	false	Giardia lamblia	SD3neg	P1	SD5neg	P01	null	null	SD3neg	P1
M	730	170	14	52.3	1.53	22.3	4.56	13.4	337	39.1	85.7	29.4	1.5	0.11	>5	B36.9	true	true	true	true	false	false	false	false	false	false	false	Blastocystis hominis, Endolimax nana	SD2	P99	SD5neg	P01	null	null	SD3neg	P1
M	288	67	5	12.8	1.05	11.6	4.57	11.7	402	35.4	77.5	25.6	29.2	2.73	2to5	A09.X	false	true	false	false	false	false	false	false	false	false	false		SD3neg	P1	SD5neg	P01	null	null	SD3neg	P1
F	417	97	8	18.8	1.21	12.8	4.18	11.5	319	34.7	83	27.5	7	0.41	>5	Z01.7	false	true	false	false	false	false	false	false	false	false	false		SD3neg	P1	SD5neg	P01	null	null	SD3neg	P1
M	678	158	13	45	1.5	20	4.76	12.8	327	38.3	80.5	26.9	2.5	0.16	>5	D50.8	false	true	false	false	false	false	false	false	false	false	false		SD1	P97	SD5neg	P01	null	null	SD3neg	P1
F	365	85	7	21.5	1.1	17.8	4.93	12.8	348	38.5	78.1	26	3	0.21	>5	B82.9	false	true	false	false	false	false	false	false	false	false	false		SD3neg	P1	SD5neg	P01	null	null	SD3neg	P1
F	782	182	15	46.5	1.5	20.7	4.6	12.1	371	35.8	77.8	26.3	2.4	0.24	>5	D62.X	true	true	false	true	false	false	false	false	false	false	false	Endolimax nana	SD1	P97	SD5neg	P01	null	null	SD3neg	P1
M	678	158	13	49.7	1.43	24.3	4.4	13.3	377	38.4	87.3	30.2	8.9	0.44	>5	Z00.1	false	false	false	false	false	false	false	false	false	false	false		SD2	P99	SD5neg	P01	null	null	SD3neg	P1
F	417	97	8	23.3	1.23	15.4	4.28	11.9	374	35.1	82	27.8	13.9	0.88	>5	Z00.1	false	false	false	false	false	false	false	false	false	false	false		SD2neg	P1	SD5neg	P01	null	null	SD3neg	P1
F	521	121	10	26.5	1.32	15.2	4.48	12.2	351	36.7	81.9	27.2	11	0.67	>5	D50.9	false	true	false	false	false	false	false	false	false	false	false		SD2neg	P10	SD5neg	P01	null	null	SD3neg	P1
F	678	158	13	60	1.57	24.3	4.61	13.2	267	39.6	85.9	28.6	5.6	0.43	>5	E66.0	false	false	false	false	false	false	false	false	false	false	false		SD3	P99	SD5neg	P01	null	null	SD3neg	P1
F	626	146	12	56.1	1.44	27.1	4.43	11.8	325	35.6	80.4	26.6	0.7	0.06	>5	Z00.1	false	true	false	false	false	false	false	false	false	false	false		SD2	P99	SD5neg	P01	null	null	SD3neg	P1
M	730	170	14	74	1.67	26.5	4.69	13	226	39.3	83.8	27.7	2.5	0.15	>5	E66.0	true	true	true	false	false	false	false	false	false	false	false	Blastocystis hominis	SD4	P999	SD5neg	P01	null	null	SD3neg	P1
M	245	57	4	17.1	1.02	16.4	4.26	11.7	347	34.3	80.5	27.5	20	1.82	2to5	D50.9	true	true	false	false	false	false	false	true	false	false	false	Oxiuros	SD3neg	P1	SD5neg	P01	null	null	SD3neg	P1
M	469	109	9	44.4	1.3	26.3	4.44	12.8	439	37	83.3	28.8	7.5	0.56	>5	E66.0	true	true	true	false	false	false	false	false	true	false	false	Blastocystis hominis, Chilomastix mesnili	SD1	P97	SD5neg	P01	null	null	SD3neg	P1
F	469	109	9	30.8	1.34	17.2	4.94	13.3	326	39.9	80.8	26.9	1.3	0.11	>5	J02.9	false	true	false	false	false	false	false	false	false	false	false		SD1neg	P25	SD5neg	P01	null	null	SD3neg	P1
M	782	182	15	69.7	1.62	26.6	4.45	14	232	40.1	90.1	31.5	7.1	0.37	>5	E66.0	true	true	true	false	false	false	false	false	false	false	false	Blastocystis hominis	SD4	P999	SD5neg	P01	null	null	SD3neg	P1
F	626	146	12	49	1.45	23.3	4.69	13.1	721	40.5	86.4	27.9	10.5	0.88	>5	E66.0	true	true	true	true	false	false	false	false	false	false	false	Blastocystis hominis, Endolimax nana	SD2	P97	SD5neg	P01	null	null	SD3neg	P1
M	208	48	4	15	0.98	15.6	4.32	11.8	388	34.9	80.8	27.3	2.2	0.24	2to5	D50.9	false	true	false	false	false	false	false	false	false	false	false		SD2neg	P5	SD3neg	P01	SD3	P999	SD2neg	P1
M	521	121	10	48.4	1.35	26.6	4.79	12.7	290	36.8	76.8	26.5	0.4	0.03	>5	E66.0	true	true	false	false	false	true	false	false	false	false	false	Giardia lamblia	SD2	P99	SD5neg	P01	null	null	SD3neg	P1
M	272	63	5	16.2	1.05	14.7	4.34	11.8	233	33.8	77.9	27.2	15.5	1.38	2to5	Z00.1	false	true	false	false	false	false	false	false	false	false	false		SD3neg	P1	SD5neg	P01	null	null	SD3neg	P1
M	678	158	13	48.7	1.44	23.5	4.5	12.2	419	37.3	82.9	27.1	4.7	0.3	>5	B86.X	true	true	true	false	false	false	false	false	false	false	false	Blastocystis hominis	SD2	P99	SD5neg	P01	null	null	SD3neg	P1
M	214	50	4	15.2	0.95	16.8	4.36	11.8	391	35	80.3	27.1	6.9	0.53	2to5	Z00.1	false	true	false	false	false	false	false	false	false	false	false		SD2neg	P5	SD3neg	P01	SD3	P999	SD2neg	P1
M	365	85	7	29	1.2	20.1	4.48	12.5	432	36.8	82.1	27.9	3.7	0.27	>5	Z00.1	true	true	true	false	false	false	false	false	false	false	false	Blastocystis hominis	SD1neg	P25	SD5neg	P01	null	null	SD3neg	P1
M	469	109	9	29.5	1.29	17.7	4.68	12.9	351	38.1	81.4	27.6	9.9	0.51	>5	Z00.1	true	true	true	true	false	false	false	false	false	false	false	Blastocystis hominis, Endolimax nana	SD1neg	P25	SD5neg	P01	null	null	SD3neg	P1
F	220	51	4	13.7	0.89	17.3	4.28	11.2	422	34	79.4	26.2	1.8	0.15	2to5	Z00.1	false	false	false	false	false	false	false	false	false	false	false		SD2neg	P1	SD3neg	P01	SD3	P999	SD2neg	P1
M	365	85	7	27	1.17	19.7	4.42	12.4	477	36.1	81.7	28.1	2.3	0.25	>5	D50.9	false	false	false	false	false	false	false	false	false	false	false		SD1neg	P15	SD5neg	P01	null	null	SD3neg	P1
M	834	194	16	53.4	1.55	22.2	5.16	14.2	341	43.1	83.5	27.5	4.4	0.3	>5	B35.3	false	false	false	false	false	false	false	false	false	false	false		SD2	P99	SD5neg	P01	null	null	SD3neg	P1
M	131	30	2	9.18	0.73	17.2	4.2	10.3	458	32.1	76.4	24.5	2.3	0.17	2to5	Z01.7	false	true	false	false	false	false	false	false	false	false	false		SD2neg	P1	SD3neg	P01	SD2	P99	SD2neg	P1
M	574	133	11	37.7	1.37	20.1	4.45	12	366	36.1	81.1	27	7.3	0.49	>5	Z01.7	false	true	false	false	false	false	false	false	false	false	false		SD1	P85	SD5neg	P01	null	null	SD3neg	P1
F	834	194	16	70.7	1.5	31.4	4.46	13.2	433	39.3	88.1	29.6	2.1	0.16	>5	B82.9	false	true	false	false	false	false	false	false	false	false	false		SD3	P999	SD5neg	P01	null	null	SD3neg	P1
F	194	45	3	12.8	0.92	15.1	4.12	11	415	34.3	83.3	26.7	3.6	0.27	2to5	Z01.7	false	true	false	false	false	false	false	false	false	false	false		SD2neg	P1	SD3neg	P01	SD3	P999	SD2neg	P1
F	469	109	9	43.4	1.3	25.7	4.66	12.9	394	38.8	83.3	27.7	10.5	0.81	>5	Z01.7	false	true	false	false	false	false	false	false	false	false	false		SD1	P90	SD5neg	P01	null	null	SD3neg	P1
M	192	44	3	14.45	0.95	16	4.71	12.2	336	35.8	76	25.9	0.9	0.07	2to5	B82.9	true	true	false	false	false	false	false	true	false	false	false	Oxiuros	SD2neg	P3	SD3neg	P01	SD3	P999	SD2neg	P1
M	730	170	14	38.45	1.43	18.8	4.73	13.3	333	39	82.5	28.1	11.2	0.68	>5	B82.9	true	true	false	false	true	false	false	false	false	false	false	Entamoeba coli	SD1	P85	SD5neg	P01	null	null	SD3neg	P1
F	417	97	8	23.5	1.23	15.5	4.22	11.5	366	34.5	81.8	27.3	1.2	0.1	>5	Z01.7	true	true	false	false	false	true	false	true	false	false	false	Giardia lamblia, Oxiuros	SD2neg	P1	SD5neg	P01	null	null	SD3neg	P1
F	678	158	13	37	1.44	17.8	4.3	12.2	389	37.4	87	28.4	2.4	0.14	>5	Z01.7	false	true	false	false	false	false	false	false	false	false	false		SD0	P75	SD5neg	P01	null	null	SD3neg	P1
M	290	67	5	16.2	1.06	14.4	4.81	13.1	406	38.1	79.2	27.2	5.1	0.38	2to5	B82.9	true	true	false	true	false	false	false	false	false	false	false	Endolimax nana	SD3neg	P1	SD5neg	P01	null	null	SD3neg	P1
M	299	69	5	14.8	1	14.8	4.57	12.1	344	35	76.6	26.5	3.1	0.16	2to5	Z00.1	false	true	false	false	false	false	false	false	false	false	false		SD3neg	P1	SD5neg	P01	null	null	SD3neg	P1
F	678	158	13	63	1.49	28.4	4.55	12.7	367	38.4	84.4	27.9	0.3	0.02	>5	E66.0	true	true	true	false	false	false	false	false	false	false	false	Blastocystis hominis	SD3	P999	SD5neg	P01	null	null	SD3neg	P1
M	365	85	7	19.8	1.12	15.8	4.92	13.8	415	38.8	78.9	28	1.1	0.12	>5	B82.9	true	true	true	true	false	false	false	false	false	false	false	Blastocystis hominis, Endolimax nana	SD3neg	P1	SD5neg	P01	null	null	SD3neg	P1
M	521	121	10	28	1.29	16.8	4.36	12.3	371	36.1	82.8	28.2	6.1	0.49	>5	Z00.6	false	false	false	false	false	false	false	false	false	false	false		SD1neg	P15	SD5neg	P01	null	null	SD3neg	P1
M	574	133	11	40	1.42	19.8	4.33	12.1	366	36	83.1	27.9	4.9	0.33	>5	Z00.6	false	false	false	false	false	false	false	false	false	false	false		SD1	P90	SD5neg	P01	null	null	SD3neg	P1
M	417	97	8	29.7	1.25	19	4.84	13	383	39.1	80.8	26.9	10.8	0.77	>5	B82.9	false	true	false	false	false	false	false	false	false	false	false		SD1neg	P25	SD5neg	P01	null	null	SD3neg	P1
M	272	63	5	16.4	1.05	14.9	4.5	12	358	35.2	78.2	26.7	4.5	0.32	2to5	Z01.7	false	true	false	false	false	false	false	false	false	false	false		SD3neg	P1	SD5neg	P01	null	null	SD3neg	P1
F	574	133	11	31.4	1.03	29.6	4.63	13.1	217	39.4	85.1	28.3	1.3	0.06	>5	Z01.7	false	true	false	false	false	false	false	false	false	false	false		SD1neg	P25	SD5neg	P01	null	null	SD3neg	P1
F	220	51	4	11	0.93	12.7	4.97	12.9	269	38.2	76.9	26	8.1	0.93	2to5	Z01.7	true	true	true	false	false	false	false	false	false	false	false	Blastocystis hominis	SD2neg	P1	SD3neg	P01	SD3	P999	SD2neg	P1
M	834	194	16	55.9	1.65	20.5	5.4	14.7	297	44.5	82.4	27.2	7.6	0.52	>5	Z01.7	true	true	true	false	false	false	false	false	false	false	false	Blastocystis hominis	SD2	P99	SD5neg	P01	null	null	SD3neg	P1
F	782	182	15	76.8	1.61	29.6	4.02	12	266	36.3	90.3	29.9	1.5	0.11	>5	Z01.7	false	true	false	false	false	false	false	false	false	false	false		SD4	P999	SD5neg	P01	null	null	SD3neg	P1
F	521	121	10	26.1	1.32	15	4.34	12.5	350	36.3	83.6	28.8	3	0.27	>5	Z01.7	true	true	true	false	false	false	false	false	false	false	false	Blastocystis hominis	SD2neg	P10	SD5neg	P01	null	null	SD3neg	P1
M	365	85	7	18.3	1.2	12.7	4.49	12.2	257	35	78	27.2	11.7	0.56	>5	Z01.7	true	true	false	true	false	false	false	false	false	false	false	Endolimax nana	SD3neg	P1	SD5neg	P01	null	null	SD3neg	P1
M	159	37	3	10.82	0.81	16.5	4.13	11.3	411	32	77.5	27.4	20	2.23	2to5	Z01.7	false	true	false	false	false	false	false	false	false	false	false		SD2neg	P1	SD3neg	P01	SD3	P999	SD2neg	P1
F	626	146	12	35.8	1.3	21.2	4.81	12.6	339	38.2	79.4	26.2	0.4	0.03	>5	Z00.1	false	false	false	false	false	false	false	false	false	false	false		SD0	P50	SD5neg	P01	null	null	SD3neg	P1
F	365	85	7	32.8	1.23	21.7	4.88	12.3	319	37.9	77.7	25.2	4.8	0.45	>5	E66.0	false	true	false	false	false	false	false	false	false	false	false		SD0	P50	SD5neg	P01	null	null	SD3neg	P1
M	206	48	3	16.1	98	0	4.57	12	242	35.7	78.1	26.3	2.2	0.15	2to5	Z00.6	false	true	false	false	false	false	false	false	false	false	false		SD1neg	P15	SD3neg	P01	SD1	P85	SD3	P999
F	678	158	13	55.6	1.62	21.2	4.41	12.1	220	37	83.9	27.4	0.9	0.06	>5	Z01.7	false	true	false	false	false	false	false	false	false	false	false		SD2	P99	SD5neg	P01	null	null	SD3neg	P1
F	939	219	18	53.4	1.42	26.5	4.58	13.4	308	40.2	87.8	29.3	0.7	0.06	>5	Z01.7	false	false	false	false	false	false	false	false	false	false	false		SD2	P99	SD5neg	P01	null	null	SD3neg	P1
F	272	63	5	14.5	1.04	13.4	4.24	11.4	289	33.2	78.3	26.9	2.6	0.18	2to5	D50.9	false	false	false	false	false	false	false	false	false	false	false		SD3neg	P1	SD5neg	P01	null	null	SD3neg	P1
F	574	133	11	26.55	1.37	14.1	4.55	12.9	330	39	85.7	28.4	18	1.2	>5	Z00.1	false	false	false	false	false	false	false	false	false	false	false		SD2neg	P10	SD5neg	P01	null	null	SD3neg	P1
M	313	73	6	18.05	1.12	14.4	4.8	13.3	383	39	81.3	27.7	7.3	0.55	>5	D50.9	false	false	false	false	false	false	false	false	false	false	false		SD3neg	P1	SD5neg	P01	null	null	SD3neg	P1
M	116	27	2	8.4	0.78	13.8	5.13	12	448	37.2	72.5	23.4	10.5	0.66	2to5	D64.9	true	true	false	false	false	false	false	true	false	false	false	Oxiuros	SD2neg	P1	SD3neg	P01	SD1	P90	SD2neg	P1
M	246	57	4	10.9	0.99	11.1	4.59	11.9	334	36.3	79.1	25.9	3.1	0.26	2to5	Z01.7	false	false	false	false	false	false	false	false	false	false	false		SD3neg	P1	SD5neg	P01	null	null	SD3neg	P1
M	887	206	17	51.2	1.59	20.3	4.94	14.1	268	42.4	85.8	28.5	2.7	0.14	>5	J03.9	true	true	false	true	false	false	false	false	false	false	false	Endolimax nana	SD2	P99	SD5neg	P01	null	null	SD3neg	P1
M	782	182	15	52.5	1.65	19.3	4.95	14.3	181	43.7	88.3	28.9	6	0.32	>5	D50.9	false	false	false	false	false	false	false	false	false	false	false		SD2	P99	SD5neg	P01	null	null	SD3neg	P1
F	730	170	14	47	1.5	20.9	4.48	12.9	386	39.3	87.7	28.8	1.6	0.09	>5	D50.9	true	true	true	false	false	false	false	false	false	false	false	Blastocystis hominis	SD2	P97	SD5neg	P01	null	null	SD3neg	P1
M	782	182	15	46	1.76	14.9	5.63	15.8	239	47.1	83.7	28.1	1.8	0.09	>5	H61.2	false	true	false	false	false	false	false	false	false	false	false		SD2	P97	SD5neg	P01	null	null	SD3neg	P1
M	782	182	15	53.1	1.68	18.8	5.18	15.5	242	46.9	90.5	29.9	5.1	0.26	>5	Z01.7	true	true	true	false	false	false	false	false	false	false	false	Blastocystis hominis	SD2	P99	SD5neg	P01	null	null	SD3neg	P1
F	365	85	7	22.6	1.2	15.7	4.81	13.2	369	40.9	85	27.4	1.6	0.12	>5	Z01.7	true	true	false	false	true	true	false	false	false	false	false	Giardia lamblia, Entamoeba coli	SD3neg	P1	SD5neg	P01	null	null	SD3neg	P1
F	574	133	11	39	1.45	18.5	4.37	12.1	423	37.2	85.1	27.7	5.5	0.35	>5	B82.9	false	true	false	false	false	false	false	false	false	false	false		SD1	P85	SD5neg	P01	null	null	SD3neg	P1
F	834	194	16	61.75	1.59	24.4	4.88	13.3	316	42.1	86.3	27.3	9.4	0.74	>5	Z00.1	true	true	true	false	false	false	false	false	false	false	false	Blastocystis hominis	SD3	P999	SD5neg	P01	null	null	SD3neg	P1
F	227	53	4	14.7	0.98	15.3	4.39	11.8	355	35.5	80.9	26.9	14.9	1.26	2to5	Z01.7	false	true	false	false	false	false	false	false	false	false	false		SD2neg	P5	SD3neg	P01	SD3	P999	SD2neg	P1
M	521	121	10	29.4	1.26	18.5	4.34	12.1	359	36.2	83.4	27.9	21.5	1.7	>5	H61.2	false	true	false	false	false	false	false	false	false	false	false		SD1neg	P25	SD5neg	P01	null	null	SD3neg	P1
M	730	170	14	44.8	1.596	17.6	4.5	12.1	289	36.1	80.2	26.9	4.5	0.23	>5	Z01.7	true	true	true	false	false	false	false	false	false	false	false	Blastocystis hominis	SD1	P97	SD5neg	P01	null	null	SD3neg	P1
F	521	121	10	23.8	1.25	15.2	3.95	11.9	292	35.8	90.6	30.1	3	0.27	>5	Z01.7	true	true	true	false	false	false	false	false	false	false	false	Blastocystis hominis	SD2neg	P3	SD5neg	P01	null	null	SD3neg	P1
F	199	46	3	15.5	0.962	16.7	3.8	10.3	311	30.5	80.3	27.1	2	0.16	2to5	Z00.6	false	true	false	false	false	false	false	false	false	false	false		SD2neg	P10	SD3neg	P01	SD3	P999	SD2neg	P1
M	626	146	12	36.9	1.5	16.4	4.86	13	366	39.9	82.1	26.7	7.1	0.42	>5	Z01.7	false	true	false	false	false	false	false	false	false	false	false		SD0	P75	SD5neg	P01	null	null	SD3neg	P1
F	678	158	13	49.8	1.47	23	4.33	12.4	308	36.5	84.3	28.6	3.4	0.2	>5	B82.9	true	true	true	false	false	false	false	false	false	false	false	Blastocystis hominis	SD2	P97	SD5neg	P01	null	null	SD3neg	P1
F	574	133	11	56.15	1.52	24.3	4.87	13.7	288	41.8	85.8	28.1	6	0.58	>5	N76.2	true	true	false	false	false	false	true	false	false	false	false	Levaduras	SD2	P99	SD5neg	P01	null	null	SD3neg	P1
M	365	85	7	18.3	1.16	13.6	4.76	12.4	422	37.4	78.6	26.1	6.2	0.5	>5	Z01.7	false	true	false	false	false	false	false	false	false	false	false		SD3neg	P1	SD5neg	P01	null	null	SD3neg	P1
F	417	97	8	25	1.23	16.5	4.37	11.6	288	35	80.1	26.5	3.9	0.18	>5	Z01.7	false	true	false	false	false	false	false	false	false	false	false		SD2neg	P5	SD5neg	P01	null	null	SD3neg	P1
F	521	121	10	20.4	1.25	13.1	4.64	12.2	376	37.8	81.5	26.3	5.7	0.55	>5	Z01.7	false	true	false	false	false	false	false	false	false	false	false		SD3neg	P1	SD5neg	P01	null	null	SD3neg	P1
F	782	182	15	46.7	1.55	19.4	4.31	12.3	356	37.6	87.2	28.5	9.5	0.94	>5	Z01.7	false	true	false	false	false	false	false	false	false	false	false		SD1	P97	SD5neg	P01	null	null	SD3neg	P1
M	365	85	7	17	1.23	11.2	4.15	11.1	304	34.3	82.7	26.7	5.9	0.45	>5	Z01.7	false	true	false	false	false	false	false	false	false	false	false		SD3neg	P1	SD5neg	P01	null	null	SD3neg	P1
F	626	146	12	35.8	1.33	20.2	4.92	14.2	329	41.6	84.6	28.9	4.8	0.38	>5	Z01.7	false	true	false	false	false	false	false	false	false	false	false		SD0	P50	SD5neg	P01	null	null	SD3neg	P1
M	313	73	6	19	1.1	15.7	4.2	11.4	346	33.4	79.5	27.1	1.7	0.11	>5	J00.X	false	false	false	false	false	false	false	false	false	false	false		SD3neg	P1	SD5neg	P01	null	null	SD3neg	P1
F	521	121	10	22	1.32	12.6	4.34	12.6	298	37.7	86.9	29	5.8	0.36	>5	J00.X	true	true	false	true	true	false	false	false	false	false	false	Entamoeba coli, Endolimax nana	SD3neg	P1	SD5neg	P01	null	null	SD3neg	P1
M	238	55	4	16.2	1.02	15.6	4.65	12.7	376	37	79.6	27.3	4.7	0.54	2to5	Z01.7	false	true	false	false	false	false	false	false	false	false	false		SD3neg	P1	SD5neg	P01	null	null	SD3neg	P1
M	730	170	14	65.7	1.54	27.7	4.92	13.5	268	41.4	84.1	27.4	2.8	0.29	>5	E66.0	false	true	false	false	false	false	false	false	false	false	false		SD3	P999	SD5neg	P01	null	null	SD3neg	P1
M	730	170	14	52.95	1.56	21.8	4.48	13.3	315	39.2	87.5	29.7	6.5	0.4	>5	Z00.1	false	true	false	false	false	false	false	false	false	false	false		SD2	P99	SD5neg	P01	null	null	SD3neg	P1
M	365	85	7	18.1	1.19	12.8	4.35	12.1	271	35.6	81.8	27.8	1.4	0.09	>5	B82.9	false	true	false	false	false	false	false	false	false	false	false		SD3neg	P1	SD5neg	P01	null	null	SD3neg	P1
M	469	109	9	21.9	1.25	14	4.46	12.3	347	36.4	81.6	27.6	3	0.19	>5	Z01.7	true	true	true	false	false	false	false	false	false	false	false	Blastocystis hominis	SD3neg	P1	SD5neg	P01	null	null	SD3neg	P1
M	313	73	6	18.55	1.09	15.6	4.69	11.9	336	35.3	75.3	25.4	3	0.19	>5	R52.9	false	false	false	false	false	false	false	false	false	false	false		SD3neg	P1	SD5neg	P01	null	null	SD3neg	P1
M	626	146	12	28	1.39	14.5	4.66	14.1	239	41.1	88.2	30.3	14.8	0.97	>5	Z01.7	true	true	true	true	false	false	false	false	false	false	false	Blastocystis hominis, Endolimax nana	SD1neg	P15	SD5neg	P01	null	null	SD3neg	P1
F	730	170	14	49.5	1.53	21.1	4.28	12.3	285	37.3	87.1	28.7	2.8	0.19	>5	Z01.7	true	true	true	false	false	false	false	false	false	false	false	Blastocystis hominis	SD2	P97	SD5neg	P01	null	null	SD3neg	P1
M	287	67	5	16.1	1.05	14.6	4.36	12	352	35.9	82.3	27.5	16.9	1.59	2to5	B82.9	false	true	false	false	false	false	false	false	false	false	false		SD3neg	P1	SD5neg	P01	null	null	SD3neg	P1
M	521	121	10	30.5	1.27	18.9	4.35	12	271	36	82.8	27.6	6.8	0.43	>5	Z01.7	true	true	false	false	true	false	false	false	false	false	false	Entamoeba coli	SD1neg	P25	SD5neg	P01	null	null	SD3neg	P1
F	782	182	15	53	1.48	24.2	4.61	12.8	385	39.3	85.2	27.8	14.8	1.05	>5	Z01.7	false	true	false	false	false	false	false	false	false	false	false		SD2	P99	SD5neg	P01	null	null	SD3neg	P1
F	417	97	8	34.1	1.25	21.8	5.08	13.8	377	42.6	83.9	27.2	5.5	0.34	>5	Z01.7	false	true	false	false	false	false	false	false	false	false	false		SD0	P50	SD5neg	P01	null	null	SD3neg	P1
F	180	42	3	12	0.89	15.1	4.41	11.8	402	36	81.6	26.8	1.2	0.1	2to5	Z01.7	false	true	false	false	false	false	false	false	false	false	false		SD2neg	P1	SD3neg	P01	SD3	P999	SD2neg	P1
M	365	85	7	22.6	1.23	14.9	4.16	12	366	35.1	84.4	28.8	11.3	0.91	>5	R52.9	true	true	true	false	false	false	false	false	false	false	false	Blastocystis hominis	SD3neg	P1	SD5neg	P01	null	null	SD3neg	P1
F	469	109	9	26.3	1.25	16.8	4	11.6	293	34.4	86	29	6.6	0.5	>5	Z01.7	true	true	true	false	false	false	false	false	false	false	false	Blastocystis hominis	SD2neg	P10	SD5neg	P01	null	null	SD3neg	P1
M	678	158	13	57.6	1.58	23.1	4.49	12.9	279	37.9	84.4	28.7	4.8	0.31	>5	Z01.7	false	true	false	false	false	false	false	false	false	false	false		SD3	P99	SD5neg	P01	null	null	SD3neg	P1
M	834	194	16	53.6	1.7	18.5	5	14.9	226	43.8	87.6	29.8	2	0.16	>5	J00.X	false	false	false	false	false	false	false	false	false	false	false		SD2	P99	SD5neg	P01	null	null	SD3neg	P1
F	165	38	3	10.95	0.88	14.1	5.03	12.6	358	38	75.5	25	2	0.12	2to5	Z01.7	false	true	false	false	false	false	false	false	false	false	false		SD2neg	P1	SD3neg	P01	SD3	P999	SD2neg	P1
F	834	194	16	39.85	1.44	19.2	4.77	13.3	260	40.9	85.7	27.9	6.3	0.4	>5	Z01.7	false	false	false	false	false	false	false	false	false	false	false		SD1	P85	SD5neg	P01	null	null	SD3neg	P1
M	834	194	16	65.85	1.63	24.8	4.94	15	237	43	87	30.4	11.3	0.66	>5	L70.4	false	false	false	false	false	false	false	false	false	false	false		SD3	P999	SD5neg	P01	null	null	SD3neg	P1
M	365	85	7	19.55	1.2	13.6	4.46	12.7	418	37	83	28.5	2.5	0.27	>5	Z01.7	true	true	false	false	false	true	false	false	false	false	false	Giardia lamblia	SD3neg	P1	SD5neg	P01	null	null	SD3neg	P1
M	272	63	5	15.3	1.02	14.7	4.05	10.3	252	31.4	77.5	25.4	3.7	0.27	2to5	D50.9	false	true	false	false	false	false	false	false	false	false	false		SD3neg	P1	SD5neg	P01	null	null	SD3neg	P1
F	139	32	2	8.94	0.74	16.3	4.36	11	313	33.5	76.8	25.2	9.3	0.6	2to5	Z01.7	false	true	false	false	false	false	false	false	false	false	false		SD2neg	P1	SD3neg	P01	SD2	P97	SD2neg	P1
M	417	97	8	29.7	1.3	17.6	4.74	11.9	287	37.8	79.7	25.1	15.5	1.62	>5	Z01.7	false	true	false	false	false	false	false	false	false	false	false		SD1neg	P25	SD5neg	P01	null	null	SD3neg	P1
M	834	194	16	51.3	1.6	20	5.19	14.4	230	44.7	86.1	27.7	2.5	0.17	>5	Z00.1	false	false	false	false	false	false	false	false	false	false	false		SD2	P99	SD5neg	P01	null	null	SD3neg	P1
M	574	133	11	23.2	1.27	14.4	5.16	13.5	291	40.8	79.1	26.2	5.6	0.39	>5	Z01.7	false	true	false	false	false	false	false	false	false	false	false		SD3neg	P1	SD5neg	P01	null	null	SD3neg	P1
F	730	170	14	39.3	1.51	17.2	4.44	14.6	294	41.7	93.9	32.9	1.8	0.11	>5	N91.1	true	true	true	false	false	false	false	false	false	false	false	Blastocystis hominis	SD1	P85	SD5neg	P01	null	null	SD3neg	P1
F	730	170	14	42.45	1.5	18.9	4.57	12.6	306	38.6	84.5	27.6	10.5	0.76	>5	Z00.1	false	false	false	false	false	false	false	false	false	false	false		SD1	P90	SD5neg	P01	null	null	SD3neg	P1
F	245	57	4	18.8	1.03	17.7	4.04	11.2	268	32.3	80	27.7	6.4	0.38	2to5	D50.9	false	true	false	false	false	false	false	false	false	false	false		SD3neg	P1	SD5neg	P01	null	null	SD3neg	P1
M	782	182	15	59.5	1.74	19.7	5.57	16.9	311	48.7	87.4	30.3	2	0.12	>5	Z00.1	false	false	false	false	false	false	false	false	false	false	false		SD3	P999	SD5neg	P01	null	null	SD3neg	P1
M	365	85	7	25.9	1.2	18	4.49	12.1	361	36.4	81.1	26.9	7.4	0.33	>5	D50.9	false	true	false	false	false	false	false	false	false	false	false		SD2neg	P10	SD5neg	P01	null	null	SD3neg	P1
M	730	170	14	63.75	1.6	24.9	4.8	14	307	42	87.5	29.2	5	0.31	>5	Z01.7	false	true	false	false	false	false	false	false	false	false	false		SD3	P999	SD5neg	P01	null	null	SD3neg	P1
M	678	158	13	46.45	1.44	22.4	4.67	12.9	270	38.1	81.6	27.6	4.7	0.28	>5	Z01.7	true	true	true	false	false	false	false	false	false	false	false	Blastocystis hominis	SD2	P97	SD5neg	P01	null	null	SD3neg	P1
M	730	170	14	0	0	null	4.68	13	392	39.6	84.6	27.8	1.9	0.2	>5	B80.X	true	true	true	false	false	false	false	false	false	false	false	Blastocystis hominis	SD3neg	P1	SD5neg	P01	null	null	SD3neg	P1
M	94	22	1	8.69	0.7	17.7	5	12.5	430	37.4	74.8	25	3.5	0.39	<2	A09.X	false	true	false	false	false	false	false	false	false	false	false		SD2neg	P1	SD3neg	P01	SD1	P95	SD2neg	P1
M	521	121	10	46.7	1.38	24.5	5.38	14	347	41.4	77	26	1.3	0.1	>5	Z01.7	false	true	false	false	false	false	false	false	false	false	false		SD2	P97	SD5neg	P01	null	null	SD3neg	P1
M	626	146	12	52.55	1.41	26.4	4.44	12.3	380	36.9	83.1	27.7	8.7	0.65	>5	Z01.7	false	true	false	false	false	false	false	false	false	false	false		SD2	P99	SD5neg	P01	null	null	SD3neg	P1
M	834	194	16	68	1.62	25.9	4.67	13.6	313	41.9	89.7	29.1	3.2	0.12	>5	Z01.7	false	true	false	false	false	false	false	false	false	false	false		SD4	P999	SD5neg	P01	null	null	SD3neg	P1
M	365	85	7	21.65	1.18	15.5	4.64	11.7	387	35.5	76.5	25.2	8.6	0.57	>5	D50.9	false	true	false	false	false	false	false	false	false	false	false		SD3neg	P1	SD5neg	P01	null	null	SD3neg	P1
F	251	58	4	17.8	1.03	16.8	4.24	10.7	451	33.1	78.1	25.2	2.1	0.14	2to5	D50.9	false	true	false	false	false	false	false	false	false	false	false		SD3neg	P1	SD5neg	P01	null	null	SD3neg	P1
F	469	109	9	34.8	1.32	20	4.43	12.7	346	38.5	86.9	28.7	2.6	0.22	>5	J02.9	true	true	false	true	false	true	false	false	false	false	false	Giardia lamblia, Endolimax nana	SD0	P50	SD5neg	P01	null	null	SD3neg	P1
M	626	146	12	31.65	1.35	17.4	4.4	12.3	310	37.1	84.3	28	2	0.09	>5	B82.9	true	true	false	true	false	false	false	false	false	false	false	Endolimax nana	SD0	P50	SD5neg	P01	null	null	SD3neg	P1
F	365	85	7	24.5	1.19	17.3	4.7	12.6	411	38.6	82.1	26.8	3.6	0.23	>5	Z01.7	true	true	true	false	false	false	false	false	false	false	false	Blastocystis hominis	SD2neg	P3	SD5neg	P01	null	null	SD3neg	P1
M	365	85	7	21.55	1.2	15	4.6	12.1	387	36.2	78.7	26.3	6.2	0.56	>5	Z01.7	false	true	false	false	false	false	false	false	false	false	false		SD3neg	P1	SD5neg	P01	null	null	SD3neg	P1
M	313	73	6	21.2	1.14	16.3	4.64	12.4	319	36.4	78.4	26.7	12.1	0.64	>5	Z01.7	false	true	false	false	false	false	false	false	false	false	false		SD3neg	P1	SD5neg	P01	null	null	SD3neg	P1
M	313	73	6	17.65	1.11	14.3	4.59	12.8	424	38.1	83	27.9	1.6	0.12	>5	Z01.7	false	true	false	false	false	false	false	false	false	false	false		SD3neg	P1	SD5neg	P01	null	null	SD3neg	P1
F	94	22	1	7.44	0.62	19.4	4.28	11.4	250	33.8	79	26.6	0.5	0.06	<2	Z01.7	false	true	false	false	false	false	false	false	false	false	false		SD2neg	P1	SD3neg	P01	SD0	P50	SD2neg	P1
M	521	121	10	38.05	1.3	22.5	4.71	13.7	293	40.2	85.4	29.1	0.9	0.09	>5	Z01.7	true	true	false	false	false	true	false	false	false	false	false	Giardia lamblia	SD1	P85	SD5neg	P01	null	null	SD3neg	P1
M	730	170	14	63.55	1.56	26.1	4.75	14.1	320	41.6	87.6	29.7	6.4	0.35	>5	Z01.7	false	true	false	false	false	false	false	false	false	false	false		SD3	P999	SD5neg	P01	null	null	SD3neg	P1
M	626	146	12	67.8	1.54	28.6	4.94	13	345	41.1	83.2	26.3	2.9	0.32	>5	E66.0	true	true	true	false	false	false	false	false	false	false	false	Blastocystis hominis	SD3	P999	SD5neg	P01	null	null	SD3neg	P1
F	782	182	15	59.1	1.69	20.7	4.86	14.4	321	44.3	91.2	29.6	11.1	0.86	>5	B82.9	false	true	false	false	false	false	false	false	false	false	false		SD2	P99	SD5neg	P01	null	null	SD3neg	P1
M	365	85	7	17.1	1.2	11.9	4.59	13.4	395	40.3	87.8	29.2	13	0.92	>5	J00.X	true	true	true	false	false	false	false	false	false	false	false	Blastocystis hominis	SD3neg	P1	SD5neg	P01	null	null	SD3neg	P1
F	203	47	3	16.15	1	16.1	4.21	11.4	481	34.2	81.2	27.1	1.5	0.16	2to5	D50.9	true	true	true	false	false	false	false	false	false	false	false	Blastocystis hominis	SD1neg	P15	SD3neg	P01	SD3	P999	SD2neg	P1
M	782	182	15	49.3	1.62	18.8	5.57	13.8	303	42.5	76.3	24.8	3.6	0.19	>5	B82.9	true	true	true	false	false	false	false	false	false	false	false	Blastocystis hominis	SD2	P99	SD5neg	P01	null	null	SD3neg	P1
F	365	85	7	22.1	1.15	16.7	4.5	12	451	35.3	78.4	26.7	10.3	1.05	>5	N39.0	true	true	true	false	false	true	true	false	false	false	false	Blastocystis hominis, Giardia lamblia, Levaduras	SD3neg	P1	SD5neg	P01	null	null	SD3neg	P1
M	220	51	4	11.85	0.9	14.6	5.4	13.9	363	40.8	75.6	25.7	1.7	0.22	2to5	Z00.1	false	true	false	false	false	false	false	false	false	false	false		SD2neg	P1	SD3neg	P01	SD3	P999	SD2neg	P1
F	678	158	13	36.6	1.43	17.9	4.66	13.6	298	39.5	84.8	29.2	2.4	0.17	>5	L20.9	false	true	false	false	false	false	false	false	false	false	false		SD0	P75	SD5neg	P01	null	null	SD3neg	P1
F	168	39	3	12.36	0.82	18.4	4.25	11.4	606	34	80	26.8	1.2	0.14	2to5	K12.0	false	true	false	false	false	false	false	false	false	false	false		SD2neg	P1	SD3neg	P01	SD3	P999	SD2neg	P1
F	365	85	7	23	1.21	15.7	4.47	12.9	410	37.4	83.7	28.9	2	0.23	>5	Z01.7	false	true	false	false	false	false	false	false	false	false	false		SD3neg	P1	SD5neg	P01	null	null	SD3neg	P1
F	626	146	12	53.1	1.51	23.3	4.39	12.6	331	35.9	81.8	28.7	8.1	0.63	>5	B82.9	true	true	true	false	false	false	true	false	false	false	false	Blastocystis hominis, Levaduras	SD2	P99	SD5neg	P01	null	null	SD3neg	P1
F	158	37	3	11.86	0.8	18.5	4.62	12.1	343	36.2	78.4	26.2	1	0.08	2to5	Z01.7	false	true	false	false	false	false	false	false	false	false	false		SD2neg	P1	SD3neg	P01	SD3	P999	SD2neg	P1
F	365	85	7	27.9	1.19	19.7	4.35	12.4	393	36.5	83.9	28.5	9.6	1.06	>5	B82.9	false	true	false	false	false	false	false	false	false	false	false		SD1neg	P15	SD5neg	P01	null	null	SD3neg	P1
F	626	146	12	37.35	1.4	19.1	4.51	12.8	363	38.7	85.8	28.4	16	1.58	>5	A07.1	true	true	false	false	false	true	false	false	false	false	false	Giardia lamblia	SD0	P75	SD5neg	P01	null	null	SD3neg	P1
M	574	133	11	27.25	1.3	16.1	4.78	12.9	303	39.8	83.3	27	12.7	1.05	>5	Z00.0	true	true	true	false	true	false	false	false	false	false	false	Blastocystis hominis, Entamoeba coli	SD1neg	P15	SD5neg	P01	null	null	SD3neg	P1
[truncated: 197 more rows]
